# Supplementary material for: O-GlcNAcylation enhances sensitivity to RSL3-induced ferroptosis via the YAP/TFRC pathway in liver cancer
Source: Cell Death Discov. 2021 Apr 16;7:83. doi: 10.1038/s41420-021-00468-2 (PMC8052337; doi:10.1038/s41420-021-00468-2)
Supplement: Supplementary file 5 — supplementary data1. Primers used for PCR [file 41420_2021_468_MOESM5_ESM.xlsx]

## Sheet: 工作表1
supplementary data1. Primers used for PCR
PBS-F	GGTTAAAGTGCAGCTTGTATAC
PBS-R	TCACTTCCTGAGGCACGTAC
-2K-F	GTGTTTTAGTTGTGAAGTCC
-2K-R	CTGCAGGAATATATTACAGC
