# Supplementary material for: O-GlcNAcylation enhances sensitivity to RSL3-induced ferroptosis via the YAP/TFRC pathway in liver cancer
Source: Cell Death Discov. 2021 Apr 16;7:83. doi: 10.1038/s41420-021-00468-2 (PMC8052337; doi:10.1038/s41420-021-00468-2)
Supplement: Supplementary file 6 — supplementary data 2. differential expression genes after YAP knocked down [file 41420_2021_468_MOESM6_ESM.csv]

Gene_id	Gene_Symbol	Chr	Start	End	Strand	Length	log2FoldChange	pvalue	padj	NC1_normCounts	NC2_normCounts	NC3_normCounts	Sh1_normCounts	Sh2_normCounts	Sh3_normCounts	NC1	NC2	NC3	Sh1	Sh2	Sh3
ENSG00000000003.14	TSPAN6	X	100627109	100639991	-	12883	-0.257454359	0.348645863	0.998640839	403.5145903	759.820599	640.468283	539.8215346	423.4029281	545.726884	441	812	592	482	438	563
ENSG00000000005.5	TNMD	X	100584802	100599885	+	15084	1.858903958	0.645699146	0.998640839	0	0	0	0	0	1.93863902	0	0	0	0	0	2
ENSG00000000419.12	DPM1	20	50934867	50958555	-	23689	-0.072540866	0.668965001	0.998640839	3756.071186	3067.354586	3374.359079	3021.65664	3538.991141	3136.717934	4105	3278	3119	2698	3661	3236
ENSG00000000457.13	SCYL3	1	169849631	169894267	-	44637	-0.010821383	0.956425472	0.998640839	493.1844992	551.1506562	537.6904336	544.3013813	554.870504	471.0892818	539	589	497	486	574	486
ENSG00000000460.16	C1orf112	1	169662007	169854080	+	192074	-0.333168693	0.061798418	0.998640839	947.9390374	1057.385809	995.3223317	864.6104247	747.238501	770.6090103	1036	1130	920	772	773	795
ENSG00000000938.12	FGR	1	27612064	27635277	-	23214	-0.695329169	0.745670025	0.998640839	0	0	20.55556989	0	3.866693408	8.723875588	0	0	19	0	4	9
ENSG00000000971.15	CFH	1	196651878	196747504	+	95627	0.347196273	0.869981519	0.998640839	0	8.421656886	6.491232598	19.03934873	0	0	0	9	6	17	0	0
ENSG00000001036.13	FUCA2	6	143494811	143511690	-	16880	0.037967849	0.837492853	0.998640839	2438.472524	3274.153049	2948.101472	3088.854341	2656.418371	3146.411129	2665	3499	2725	2758	2748	3246
ENSG00000001084.10	GCLC	6	53497341	53616970	-	119630	0.854622247	0.000585106	0.007796091	22.38503449	28.06019435	23.29426227	48.4233392	44.31268295	45.88464194	23	20	25	45	43	42
ENSG00000001167.14	NFYA	6	41072945	41099976	+	27032	-0.151943218	0.38215319	0.998640839	1594.843381	1831.242503	1720.176639	1724.741003	1466.443475	1441.378111	1743	1957	1590	1540	1517	1487
ENSG00000001460.17	STPG1	1	24356999	24416934	-	59936	0.274017487	0.175717801	0.998640839	365.0846293	364.9384651	388.3920838	471.5038715	461.1031889	419.7153477	399	390	359	421	477	433
ENSG00000001461.16	NIPAL3	1	24415794	24472976	+	57183	0.300474148	0.16221995	0.998640839	788.7291991	1110.722969	1113.246391	1403.311998	1112.641028	1194.201636	862	1187	1029	1253	1151	1232
ENSG00000001497.16	LAS1L	X	65512582	65534775	-	22194	0.128045957	0.410404916	0.998640839	5793.774117	6330.278759	6023.863851	6293.064736	6265.976667	7272.804282	6332	6765	5568	5619	6482	7503
ENSG00000001561.6	ENPP4	6	46129993	46146699	+	16707	0.04795226	0.989496487	0.998640839	0	3.742958616	0	0	3.866693408	0	0	4	0	0	4	0
ENSG00000001617.11	SEMA3F	3	50155045	50189075	+	34031	0.088629643	0.613089361	0.998640839	2459.517502	2735.167009	2963.247681	2945.499245	3176.488634	2552.218269	2688	2923	2739	2630	3286	2633
ENSG00000001626.14	CFTR	7	117465784	117715971	+	250188	-0.46395927	0.892216577	0.998640839	0	0	5.409360499	0	0	3.877278039	0	0	5	0	0	4
ENSG00000001629.9	ANKIB1	7	92246234	92401384	+	155151	-0.036118847	0.825759892	0.998640839	2495.202466	2890.499791	2450.440306	2591.591351	2395.416566	2655.935457	2727	3089	2265	2314	2478	2740
ENSG00000001630.15	CYP51A1	7	92112151	92142952	-	30802	-0.360700019	0.034842265	0.98338977	2916.102039	2627.556948	2482.896469	1977.852345	1954.613518	2318.612267	3187	2808	2295	1766	2022	2392
ENSG00000001631.15	KRIT1	7	92198969	92246166	-	47198	-0.007362873	0.974998162	0.998640839	905.8490802	1492.504748	1184.649949	1228.597974	1008.240306	1327.967728	990	1595	1095	1097	1043	1370
ENSG00000002016.17	RAD52	12	912077	990053	-	77977	0.287528034	0.196381701	0.998640839	416.3245772	509.0423718	465.2050029	496.1430287	527.8036502	672.7077398	455	544	430	443	546	694
ENSG00000002079.14	MYH16	7	99238829	99311130	+	72302	1.36080146	0.1923739	0.998640839	0	24.329231	12.9824652	27.99904225	50.2670143	17.44775118	0	26	12	25	52	18
ENSG00000002330.13	BAD	11	64269830	64284704	-	14875	0.246468794	0.134845463	0.998640839	1463.083514	1300.678119	1499.47473	1611.624872	1734.211993	1710.848935	1599	1390	1386	1439	1794	1765
ENSG00000002549.12	LAP3	4	17577192	17607972	+	30781	-0.066269361	0.774787457	0.998640839	892.1240941	1189.3251	1412.924962	1310.355177	1026.6071	1000.337734	975	1271	1306	1170	1062	1032
ENSG00000002586.18	CD99	X	2691179	2741309	+	50131	-0.032747351	0.895279663	0.998640839	11012.92882	5899.838518	6301.904981	6997.520639	7970.221787	7726.445812	12036	6305	5825	6248	8245	7971
ENSG00000002587.9	HS3ST1	4	11393150	11429765	-	36616	NA	NA	NA	0	0	0	0	0	0	0	0	0	0	0	0
ENSG00000002726.20	AOC1	7	150824627	150861504	+	36878	1.005154834	0.695641882	0.998640839	0	4.67869827	0	5.59980845	3.866693408	0	0	5	0	5	4	0
ENSG00000002745.12	WNT16	7	121325367	121341104	+	15738	NA	NA	NA	0	0	0	0	0	0	0	0	0	0	0	0
ENSG00000002746.14	HECW1	7	43112599	43566001	+	453403	-0.191556794	0.822384619	0.998640839	6.404993496	23.39349135	21.63744199	17.91938704	19.33346704	7.754556078	7	25	20	16	20	8
ENSG00000002822.15	MAD1L1	7	1815793	2233243	-	417451	-0.151142901	0.463558401	0.998640839	1039.438945	1310.035516	1292.837159	1147.960732	903.8395841	1228.127819	1136	1400	1195	1025	935	1267
ENSG00000002834.17	LASP1	17	38869859	38921770	+	51912	0.470637937	0.157085642	0.998640839	5489.079426	5524.606917	7596.905884	6187.788337	14333.83246	5266.312897	5999	5904	7022	5525	14828	5433
ENSG00000002919.14	SNX11	17	48103357	48123074	+	19718	0.303009234	0.184359312	0.998640839	984.5390002	611.0379941	747.5736209	880.2898884	1006.306959	1004.215012	1076	653	691	786	1041	1036
ENSG00000002933.7	TMEM176A	7	150800403	150805120	+	4718	NA	NA	NA	0	0	0	0	0	0	0	0	0	0	0	0
ENSG00000003056.7	M6PR	12	8940363	8949955	-	9593	0.345446753	0.133206459	0.998640839	1980.972988	2431.051621	2230.82027	2636.389818	2131.514741	3671.782303	2165	2598	2062	2354	2205	3788
ENSG00000003096.14	KLHL13	X	117897813	118117340	-	219528	-0.586162617	0.719954588	0.998640839	0	14.97183446	12.9824652	8.95969352	9.666733519	0	0	16	12	8	10	0
ENSG00000003137.8	CYP26B1	2	72129238	72148038	-	18801	-0.50389011	0.258961641	0.998640839	758.5342297	1162.18865	793.0122491	930.6881644	806.2055755	177.3854703	829	1242	733	831	834	183
ENSG00000003147.17	ICA1	7	8113184	8262687	-	149504	0.569766102	0.252895867	0.998640839	26.53497306	91.70248609	102.7778495	116.4760158	95.70066184	115.3490217	29	98	95	104	99	119
ENSG00000003249.13	DBNDD1	16	90004865	90020128	-	15264	0.013934641	0.967612886	0.998640839	104.3098941	153.4613033	155.7895824	166.8742918	102.4673753	148.305885	114	164	144	149	106	153
ENSG00000003393.14	ALS2	2	201700554	201781189	-	80636	0.002755151	0.987105924	0.998640839	1165.708816	1195.875278	1138.129449	1278.99625	1139.707882	1088.545809	1274	1278	1052	1142	1179	1123
ENSG00000003400.14	CASP10	2	201182881	201229406	+	46526	0.536598224	0.139277021	0.998640839	64.04993496	110.4172792	106.0234658	142.2351346	110.2007621	154.1218021	70	118	98	127	114	159
ENSG00000003402.19	CFLAR	2	201116104	201176687	+	60584	-0.757323796	0.000305711	0.108437601	3143.936807	2288.819194	2783.656913	1526.507783	1943.980111	1390.004177	3436	2446	2573	1363	2011	1434
ENSG00000003436.15	TFPI	2	187464230	187565760	-	101531	-0.128814476	0.482778614	0.998640839	1877.578093	1667.488063	1474.591672	1692.262114	1478.043555	1421.991721	2052	1782	1363	1511	1529	1467
ENSG00000003509.15	NDUFAF7	2	37231631	37253403	+	21773	-0.171529511	0.385006587	0.998640839	1026.628958	813.1577593	770.292935	783.973183	777.205375	757.0385371	1122	869	712	700	804	781
ENSG00000003756.16	RBM5	3	50088908	50119021	+	30114	-0.078118933	0.762310832	0.998640839	10152.82969	5713.626327	5241.670323	6387.141518	7456.918237	6152.270929	11096	6106	4845	5703	7714	6347
ENSG00000003987.13	MTMR7	8	17298030	17413528	-	115499	-0.066682583	0.806620982	0.998640839	246.1347501	206.7984635	175.2632802	192.6334107	184.6346102	222.9434872	269	221	162	172	191	230
ENSG00000003989.17	SLC7A2	8	17497088	17570573	+	73486	0.585330555	0.225294101	0.998640839	514.2294778	161.8829601	209.8831873	257.5911887	782.0387417	289.8265334	562	173	194	230	809	299
ENSG00000004059.10	ARF5	7	127588345	127591705	+	3361	0.159294374	0.366961856	0.998640839	1770.523202	1374.601552	1582.778882	1730.340811	1831.846002	1717.634171	1935	1469	1463	1545	1895	1772
ENSG00000004139.13	SARM1	17	28364356	28404049	+	39694	0.570272688	0.386678371	0.998640839	719.1892697	3523.059797	3587.487883	4143.858253	3805.792987	3675.659581	786	3765	3316	3700	3937	3792
ENSG00000004142.11	POLDIP2	17	28347177	28357522	-	10346	0.309590932	0.180619782	0.998640839	5456.13946	8890.462453	9577.813699	10414.52376	8768.693975	10466.71207	5963	9501	8853	9299	9071	10798
ENSG00000004399.12	PLXND1	3	129555175	129606818	-	51644	-0.178758688	0.264559031	0.998640839	19622.15507	19653.33995	21502.20798	20178.34977	16664.48191	16852.589	21445	21003	19875	18017	17239	17386
ENSG00000004455.16	AK2	1	33007940	33080996	-	73057	0.17083519	0.247872248	0.998640839	9985.38486	9057.959851	9464.217128	10901.70709	11146.71042	10043.11944	10913	9680	8748	9734	11531	10361
ENSG00000004468.12	CD38	4	15778275	15853230	+	74956	NA	NA	NA	0	0	0	0	0	0	0	0	0	0	0	0
ENSG00000004478.7	FKBP4	12	2794953	2805423	+	10471	0.028781439	0.848435448	0.998640839	9482.135371	8318.725524	8335.824528	9206.085092	8614.026239	8844.071207	10363	8890	7705	8220	8911	9124
ENSG00000004487.15	KDM1A	1	23019448	23083689	+	64242	-0.089365601	0.537117018	0.998640839	6430.61347	5887.673903	6015.208874	5667.006151	5863.840553	5701.537356	7028	6292	5560	5060	6066	5882
ENSG00000004534.14	RBM6	3	49940007	50100045	+	160039	-0.324379882	0.099101293	0.998640839	5207.259712	3426.678613	4248.511736	3389.004074	3562.191302	3337.367072	5691	3662	3927	3026	3685	3443
ENSG00000004660.14	CAMKK1	17	3860315	3894891	-	34577	-0.239012512	0.26701046	0.998640839	2164.887802	1393.316345	1521.112172	1388.752496	1510.910449	1404.54397	2366	1489	1406	1240	1563	1449
ENSG00000004700.15	RECQL	12	21468911	21501669	-	32759	-0.230809868	0.15136344	0.998640839	6236.633667	7428.837113	6352.75297	5441.893852	5537.10496	6079.571965	6816	7939	5872	4859	5728	6272
ENSG00000004766.15	VPS50	7	93232340	93361121	+	128782	-0.118459393	0.62352703	0.998640839	570.0444211	994.6912522	790.8485049	694.3762478	736.6050942	738.6214664	623	1063	731	620	762	762
ENSG00000004776.12	HSPB6	19	35754569	35758079	-	3511	-0.042281172	0.947443609	0.998640839	46.66495261	23.39349135	17.3099536	35.83877408	22.23348709	27.14094627	51	25	16	32	23	28
ENSG00000004777.18	ARHGAP33	19	35774532	35788822	+	14291	-0.450920166	0.165380418	0.998640839	1219.693761	555.8293545	508.4798869	547.6612664	572.2706243	551.5428011	1333	594	470	489	592	569
ENSG00000004779.9	NDUFAB1	16	23581002	23596356	-	15355	0.303544493	0.07512064	0.998640839	1443.868534	1331.557528	1617.398789	1892.735256	1816.379228	1711.818254	1578	1423	1495	1690	1879	1766
ENSG00000004799.7	PDK4	7	95583499	95596491	-	12993	-1.388101403	0.003319217	0.384028727	144.5698532	136.6179895	61.66670968	30.23896563	55.10038106	45.55801696	158	146	57	27	57	47
ENSG00000004809.13	SLC22A16	6	110424687	110476641	-	51955	2.854585827	0.472769867	0.998640839	0	0	0	0	0	3.877278039	0	0	0	0	0	4
ENSG00000004838.13	ZMYND10	3	50341110	50346852	-	5743	0.453617041	0.338070919	0.998640839	57.64494146	29.00792927	68.15794228	60.47793126	67.66713464	83.36147784	63	31	63	54	70	86
ENSG00000004846.16	ABCB5	7	20615207	20777038	+	161832	0.539075202	0.797027547	0.998640839	3.659996283	3.742958616	0	8.95969352	0	1.93863902	4	4	0	8	0	2
ENSG00000004848.7	ARX	X	25003694	25016420	-	12727	NA	NA	NA	0	0	0	0	0	0	0	0	0	0	0	0
ENSG00000004864.13	SLC25A13	7	96120220	96322147	-	201928	-0.061707438	0.775536017	0.998640839	1029.373955	1485.018831	1454.036102	1299.15556	1095.240908	1407.451928	1125	1587	1344	1160	1133	1452
ENSG00000004866.20	ST7	7	116953238	117230103	+	276866	-0.298238343	0.088578925	0.998640839	893.9540922	984.398116	1023.451006	758.2140641	807.1722489	793.8726785	977	1052	946	677	835	819
ENSG00000004897.11	CDC27	17	47117703	47189422	-	71720	-0.226081584	0.17451704	0.998640839	3649.931294	3332.168908	2898.335355	2908.540509	2755.985726	2783.885632	3989	3561	2679	2597	2851	2872
ENSG00000004939.13	SLC4A1	17	44248385	44268141	-	19757	-0.949112891	0.601783983	0.998640839	14.63998513	0	5.409360499	5.59980845	4.83336676	0	16	0	5	5	5	0
ENSG00000004948.13	CALCR	7	93424487	93574730	-	150244	NA	NA	NA	0	0	0	0	0	0	0	0	0	0	0	0
ENSG00000004961.14	HCCS	X	11111301	11123078	+	11778	0.222430988	0.138954332	0.998640839	3809.141132	3407.96382	3416.552091	4086.740207	4164.4288	4155.472738	4163	3642	3158	3649	4308	4287
ENSG00000004975.11	DVL2	17	7225341	7234545	-	9205	0.217434885	0.181546512	0.998640839	2028.55294	1765.740727	2022.018954	2217.524146	2380.916466	2163.521146	2217	1887	1869	1980	2463	2232
ENSG00000005001.9	PRSS22	16	2852727	2858170	-	5444	4.798575764	0.089573536	0.998640839	0	0	0	3.35988507	11.60008022	0	0	0	0	3	12	0
ENSG00000005007.12	UPF1	19	18831938	18868236	+	36299	0.019381183	0.909391877	0.998640839	11594.86823	8798.759967	9680.591548	10347.32605	10467.13905	9667.023471	12672	9403	8948	9239	10828	9973
ENSG00000005020.12	SKAP2	7	26667062	26995239	-	328178	0.315430751	0.169948995	0.998640839	848.2041387	1239.855042	1448.626742	1411.151729	1416.176461	1572.236245	927	1325	1339	1260	1465	1622
ENSG00000005022.5	SLC25A5	X	119468400	119471319	+	2920	0.029421072	0.8427755	0.998640839	7430.707454	7503.696285	7697.51999	8282.116698	7593.219179	7223.368987	8121	8019	7115	7395	7855	7452
ENSG00000005059.15	MCUB	4	109560205	109688726	+	128522	0.050253533	0.816086644	0.998640839	623.1143673	903.9245058	836.2871331	771.6536044	776.2387016	898.5591856	681	966	773	689	803	927
ENSG00000005073.5	HOXA11	7	27181510	27185223	-	3714	-0.198074165	0.37365755	0.998640839	437.3695559	427.6330219	556.0822593	436.7850591	370.2358938	431.3471818	478	457	514	390	383	445
ENSG00000005075.15	POLR2J	7	102473118	102478907	-	5790	0.487164999	0.005516882	0.504199708	1222.438759	1250.148178	1495.147242	1816.577861	1767.078887	1976.44248	1336	1336	1382	1622	1828	2039
ENSG00000005100.12	DHX33	17	5440912	5469060	-	28149	0.053744205	0.726221531	0.998640839	3264.716685	3661.549266	3289.973055	3666.754573	3391.090119	3546.740086	3568	3913	3041	3274	3508	3659
ENSG00000005102.12	MEOX1	17	43640388	43661954	-	21567	-0.397749555	0.533231856	0.998640839	14.63998513	57.08011889	43.27488399	29.11900394	27.06685385	31.01822431	16	61	40	26	28	32
ENSG00000005108.15	THSD7A	7	11370357	11832198	-	461842	-0.409907161	0.898786882	0.998640839	0	0	6.491232598	0	4.83336676	0	0	0	6	0	5	0
ENSG00000005156.11	LIG3	17	34980494	35009743	+	29250	0.277450768	0.152997969	0.998640839	1618.633356	2092.313866	2243.802735	2582.631657	2156.648248	2477.580667	1769	2236	2074	2306	2231	2556
ENSG00000005175.9	RPAP3	12	47661249	47706061	-	44813	-0.099240107	0.544683306	0.998640839	2897.802057	2981.266538	2511.025143	2756.225719	2466.950394	2610.37744	3167	3186	2321	2461	2552	2693
ENSG00000005187.11	ACSM3	16	20610243	20797581	+	187339	0.477074574	0.33153349	0.998640839	61.30493775	93.5739654	28.12867459	76.15739492	81.20056156	97.90127049	67	100	26	68	84	101
ENSG00000005189.19	REXO5	16	20806429	20849668	+	43240	0.005778783	0.981706149	0.998640839	238.8147575	340.6092341	287.7779785	264.3109588	284.2019655	321.8140772	261	364	266	236	294	332
ENSG00000005194.14	CIAPIN1	16	57428169	57447528	-	19360	0.315061398	0.07813275	0.998640839	977.2190077	849.6516058	863.3339356	1022.525023	1181.274836	1142.827702	1068	908	798	913	1222	1179
ENSG00000005206.16	SPPL2B	19	2328615	2354806	+	26192	0.082959311	0.610832147	0.998640839	2532.717428	3113.205829	2756.61011	2924.219973	2943.520357	3032.031427	2768	3327	2548	2611	3045	3128
ENSG00000005238.19	FAM214B	9	35104112	35116341	-	12230	0.226566451	0.290033656	0.998640839	657.884332	806.6075817	998.567948	963.1670534	1002.440266	915.0376172	719	862	923	860	1037	944
ENSG00000005243.9	COPZ2	17	48026167	48038030	-	11864	-0.013584857	0.964292576	0.998640839	124.4398736	120.7104154	125.4971636	139.9952113	116.9674756	110.5024241	136	129	116	125	121	114
ENSG00000005249.12	PRKAR2B	7	107044649	107161811	+	117163	0.808543246	0.3938698	0.998640839	18.29998142	26.20071031	9.736848898	76.15739492	14.50010028	4.846597549	20	28	9	68	15	5
ENSG00000005302.17	MSL3	X	11758159	11775753	+	17595	-0.203883812	0.223954968	0.998640839	1785.163187	1704.91765	1516.784684	1377.552879	1516.710489	1453.009945	1951	1822	1402	1230	1569	1499
ENSG00000005339.14	CREBBP	16	3725054	3880726	-	155673	-0.185770247	0.378746727	0.998640839	9622.130229	7382.98587	7127.373393	5608.768144	8283.423953	7324.178216	10516	7890	6588	5008	8569	7556
ENSG00000005379.15	TSPOAP1	17	58301228	58328760	-	27533	3.3723913	0.393849199	0.998640839	0	0	0	5.59980845	0	0	0	0	0	5	0	0
ENSG00000005381.7	MPO	17	58269856	58280935	-	11080	NA	NA	NA	0	0	0	0	0	0	0	0	0	0	0	0
ENSG00000005421.8	PON1	7	95297676	95324707	-	27032	NA	NA	NA	0	0	0	0	0	0	0	0	0	0	0	0
ENSG00000005436.13	GCFC2	2	75652000	75710989	-	58990	-0.112528644	0.673817362	0.998640839	570.0444211	1097.622614	1084.035844	869.0902715	840.0391428	835.5534174	623	1173	1002	776	869	862
ENSG00000005448.16	WDR54	2	74421678	74425755	+	4078	0.048131213	0.797191202	0.998640839	1664.38331	1237.047823	1393.451264	1439.150772	1570.844197	1430.715596	1819	1322	1288	1285	1625	1476
ENSG00000005469.11	CROT	7	87345681	87399795	+	54115	-0.377298506	0.300688151	0.998640839	87.8399108	160.9472205	170.9357918	118.7159391	99.56735525	104.6865071	96	172	158	106	103	108
ENSG00000005471.15	ABCB4	7	87401697	87480435	-	78739	NA	NA	NA	0	0	0	0	0	0	0	0	0	0	0	0
ENSG00000005483.20	KMT2E	7	105014179	105114361	+	100183	-0.209527553	0.25826156	0.998640839	3826.526114	2875.527957	2842.078006	2873.821697	2683.485225	2697.616196	4182	3073	2627	2566	2776	2783
ENSG00000005486.16	RHBDD2	7	75842602	75888926	+	46325	0.233600666	0.273977905	0.998640839	1029.373955	1385.830428	1404.269985	1278.99625	1746.778747	1463.67246	1125	1481	1298	1142	1807	1510
ENSG00000005513.9	SOX8	16	981808	986979	+	5172	NA	NA	NA	0	0	0	0	0	0	0	0	0	0	0	0
ENSG00000005700.14	IBTK	6	82169983	82247754	-	77772	0.041678972	0.821495349	0.998640839	3487.061459	4761.04336	4168.4532	4577.283427	3840.593227	4362.907113	3811	5088	3853	4087	3973	4501
ENSG00000005801.16	ZNF195	11	3339261	3379222	-	39962	0.000636704	0.997008347	0.999682301	1472.233505	1484.083091	1661.755545	1659.783225	1418.109807	1542.18734	1609	1586	1536	1482	1467	1591
ENSG00000005810.17	MYCBP2	13	77044655	77327050	-	282396	-0.120926869	0.598801735	0.998640839	1279.168701	2117.578837	1944.124163	1846.816827	1531.210589	1533.463464	1398	2263	1797	1649	1584	1582
ENSG00000005812.10	FBXL3	13	76992598	77027195	-	34598	-0.048672602	0.852508308	0.998640839	5861.484048	3233.916244	2930.791518	3719.392773	3899.560302	4009.105492	6406	3456	2709	3321	4034	4136
ENSG00000005844.17	ITGAL	16	30472658	30523185	+	50528	4.550795691	0.122520766	0.998640839	0	0	0	0	7.733386815	4.846597549	0	0	0	0	8	5
ENSG00000005882.11	PDK2	17	50094737	50112152	+	17416	0.36308748	0.171325423	0.998640839	559.0644323	1047.092673	1001.813564	1212.91851	1186.108203	954.7797171	611	1119	926	1083	1227	985
ENSG00000005884.17	ITGA3	17	50055968	50090481	+	34514	0.01411562	0.921271855	0.998640839	23705.79593	24934.65456	26371.7143	25960.71197	24950.80589	24837.84312	25908	26647	24376	23180	25811	25624
ENSG00000005889.15	ZFX	X	24149173	24216255	+	67083	-0.061040788	0.701807077	0.998640839	4503.625427	4029.29495	3939.096315	3878.427333	4314.26317	3762.898337	4922	4306	3641	3463	4463	3882
ENSG00000005893.15	LAMP2	X	120427827	120469365	-	41539	-0.144810443	0.356359278	0.998640839	3509.021437	3052.382751	3017.341286	2902.940701	2854.586408	2906.98921	3835	3262	2789	2592	2953	2999
ENSG00000005961.17	ITGA2B	17	44372180	44389505	-	17326	-0.122883554	0.805614049	0.998640839	81.43491731	55.20863959	77.89479118	99.67659041	65.73378793	31.98754382	89	59	72	89	68	33
ENSG00000005981.12	ASB4	7	95478444	95540232	+	61789	NA	NA	NA	0	0	0	0	0	0	0	0	0	0	0	0
ENSG00000006007.11	GDE1	16	19501689	19522145	-	20457	-0.044751502	0.807375491	0.998640839	2357.952606	2018.390434	1948.451652	2339.59997	1939.146744	1854.308222	2577	2157	1801	2089	2006	1913
ENSG00000006015.17	C19orf60	19	18588685	18592336	+	3652	0.303688366	0.150069938	0.998640839	875.6541108	1294.127941	1214.942368	1354.033683	1297.275638	1525.708908	957	1383	1123	1209	1342	1574
ENSG00000006016.10	CRLF1	19	18572220	18607741	-	35522	-0.230668108	0.436016601	0.998640839	1956.268014	941.3540919	989.9129712	928.448241	1284.708885	1100.177644	2138	1006	915	829	1329	1135
ENSG00000006025.11	OSBPL7	17	47807372	47821834	-	14463	-0.704988859	0.001831077	0.29001241	391.6196023	403.3037909	477.105596	286.7101926	243.6016847	250.0844335	428	431	441	256	252	258
ENSG00000006042.11	TMEM98	17	32927910	32945106	+	17197	0.687758676	0.626574513	0.998640839	0	7.485917232	7.573104698	14.55950197	4.83336676	4.846597549	0	8	7	13	5	5
ENSG00000006047.12	YBX2	17	7288252	7294615	-	6364	1.348666603	0.201887472	0.998640839	2.744997213	11.22887585	5.409360499	14.55950197	29.96687391	4.846597549	3	12	5	13	31	5
ENSG00000006059.3	KRT33A	17	41346092	41350812	-	4721	NA	NA	NA	0	0	0	0	0	0	0	0	0	0	0	0
ENSG00000006062.14	MAP3K14	17	45263121	45317040	-	53920	0.484009613	0.011236896	0.658870342	2966.426988	3544.581809	4388.073236	5208.94182	5070.201731	4962.91589	3242	3788	4056	4651	5245	5120
ENSG00000006071.12	ABCC8	11	17392885	17476845	-	83961	NA	NA	NA	0	0	0	0	0	0	0	0	0	0	0	0
ENSG00000006116.3	CACNG3	16	24255553	24362801	+	107249	NA	NA	NA	0	0	0	0	0	0	0	0	0	0	0	0
ENSG00000006118.14	TMEM132A	11	60924463	60937159	+	12697	-0.02536972	0.889884706	0.998640839	2537.292424	1968.796232	2316.288166	2012.571157	2228.182076	2462.071555	2773	2104	2141	1797	2305	2540
ENSG00000006125.17	AP2B1	17	35578046	35726409	+	148364	-0.038273368	0.785997306	0.998640839	9056.660803	9010.237128	8512.169681	8549.787542	8712.626921	8621.12772	9898	9629	7868	7634	9013	8894
ENSG00000006128.11	TAC1	7	97731908	97740472	+	8565	NA	NA	NA	0	0	0	0	0	0	0	0	0	0	0	0
ENSG00000006194.9	ZNF263	16	3263800	3301401	+	37602	-0.075835067	0.745846291	0.998640839	1682.683291	1099.494093	1077.544611	1059.483759	1349.475999	1253.330126	1839	1175	996	946	1396	1293
ENSG00000006210.6	CX3CL1	16	57372458	57385048	+	12591	-2.71311875	0.495101489	0.998640839	3.659996283	0	0	0	0	0	4	0	0	0	0	0
ENSG00000006282.20	SPATA20	17	50543058	50555852	+	12795	0.023972948	0.888478219	0.998640839	2405.532557	3007.467248	3041.142472	2913.020356	2817.852821	2864.339151	2629	3214	2811	2601	2915	2955
ENSG00000006283.17	CACNA1G	17	50561068	50627474	+	66407	-0.045143216	0.884973525	0.998640839	166.5298309	289.1435531	313.7429089	286.7101926	247.4683781	211.3116531	182	309	290	256	256	218
ENSG00000006327.13	TNFRSF12A	16	3018445	3022383	+	3939	0.430431284	0.009172639	0.596867866	11851.98296	9623.146602	11731.82105	14275.0317	16075.77784	14399.24132	12953	10284	10844	12746	16630	14855
ENSG00000006377.10	DLX6	7	97005548	97011039	+	5492	-2.938179673	0.458886606	0.998640839	0	0	4.327488399	0	0	0	0	0	4	0	0	0
ENSG00000006432.15	MAP3K9	14	70722526	70809534	-	87009	-0.342328797	0.162638917	0.998640839	1723.85825	1721.760963	1555.732079	1498.508741	870.9726901	1576.113523	1884	1840	1438	1338	901	1626
ENSG00000006451.7	RALA	7	39623483	39708124	+	84642	0.085688585	0.704098417	0.998640839	3913.451026	2505.910793	2361.726794	2957.818823	3262.522563	3098.914473	4277	2678	2183	2641	3375	3197
ENSG00000006453.13	BAIAP2L1	7	98291651	98401068	-	109418	-0.175835668	0.36723189	0.998640839	5885.274024	4309.081107	4007.254257	4129.298751	4321.996556	4121.546556	6432	4605	3704	3687	4471	4252
ENSG00000006459.10	KDM7A	7	140084746	140177035	-	92290	-0.223984116	0.411120315	0.998640839	2056.002912	1047.092673	1178.158717	1094.202571	1399.743014	1171.907287	2247	1119	1089	977	1448	1209
ENSG00000006468.13	ETV1	7	13891228	13991425	-	100198	-0.904042404	0.536515478	0.998640839	7.319992567	8.421656886	4.327488399	0	3.866693408	6.785236568	8	9	4	0	4	7
ENSG00000006530.15	AGK	7	141551189	141655244	+	104056	-0.143955708	0.540197081	0.998640839	764.9392232	1315.649954	1092.690821	908.2889306	940.5731714	1022.632083	836	1406	1010	811	973	1055
ENSG00000006534.15	ALDH3B1	11	68008578	68029282	+	20705	0.3062833	0.170117732	0.998640839	2691.012267	3977.829269	4702.898017	4738.55791	4436.064012	4885.370329	2941	4251	4347	4231	4589	5040
ENSG00000006555.10	TTC22	1	54779712	54801267	-	21556	-3.064194694	0.439273092	0.998640839	0	4.67869827	0	0	0	0	0	5	0	0	0	0
ENSG00000006576.16	PHTF2	7	77798792	77957503	+	158712	-0.149868824	0.4072333	0.998640839	889.3790969	823.4508955	763.8017024	730.2150219	718.2383005	784.1794834	972	880	706	652	743	809
ENSG00000006606.8	CCL26	7	75769533	75789896	-	20364	0.441884326	0.742485143	0.998640839	3.659996283	0	18.3918257	12.31957859	7.733386815	9.693195098	4	0	17	11	8	10
ENSG00000006607.13	FARP2	2	241356243	241494841	+	138599	0.07425582	0.672497374	0.998640839	1619.548355	1485.018831	1404.269985	1771.779394	1501.243716	1475.304294	1770	1587	1298	1582	1553	1522
ENSG00000006611.15	USH1C	11	17493895	17544416	-	50522	-1.944701332	0.51944123	0.998640839	0	11.22887585	0	0	2.900020056	0	0	12	0	0	3	0
ENSG00000006625.17	GGCT	7	30496621	30504844	-	8224	-0.00713461	0.969865002	0.998640839	1777.843195	2271.04014	2090.176897	1879.295716	1891.77975	2337.029338	1943	2427	1932	1678	1957	2411
ENSG00000006634.7	DBF4	7	87876216	87909541	+	33326	-0.379349788	0.077545733	0.998640839	461.1595317	505.2994132	465.2050029	396.4664383	390.5360342	314.0595212	504	540	430	354	404	324
ENSG00000006638.11	TBXA2R	19	3594506	3606840	-	12335	0.243269281	0.521533647	0.998640839	212.2797844	273.235979	236.9299898	458.0643312	155.6344097	242.3298774	232	292	219	409	161	250
ENSG00000006652.13	IFRD1	7	112422968	112481017	+	58050	-0.604245725	0.048710814	0.998640839	3352.556596	1784.45552	1624.971894	1244.277438	1985.547065	1218.434624	3664	1907	1502	1111	2054	1257
ENSG00000006659.12	LGALS14	19	39704306	39709444	+	5139	NA	NA	NA	0	0	0	0	0	0	0	0	0	0	0	0
ENSG00000006695.10	COX10	17	14069496	14208677	+	139182	0.147680068	0.382946307	0.998640839	1076.953906	1189.3251	1143.538809	1265.55671	1339.809266	1171.907287	1177	1271	1057	1130	1386	1209
ENSG00000006704.10	GTF2IRD1	7	74453790	74602604	+	148815	0.285215926	0.209478581	0.998640839	1947.118023	3246.08086	3034.65124	3765.311202	3164.888554	3096.006514	2128	3469	2805	3362	3274	3194
ENSG00000006712.14	PAF1	19	39385852	39391195	-	5344	-0.340167438	0.149152246	0.998640839	4213.570721	2572.348309	2458.013411	2538.953151	2488.217208	2275.962209	4605	2749	2272	2267	2574	2348
ENSG00000006715.15	VPS41	7	38722963	38932394	-	209432	0.001708331	0.994894645	0.999036131	856.4391303	1685.267117	1556.813952	1427.951155	1175.474796	1499.537282	936	1801	1439	1275	1216	1547
ENSG00000006740.16	ARHGAP44	17	12789539	12991643	+	202105	0.084725535	0.743328271	0.998640839	475.7995168	681.2184681	804.9128422	843.3311526	623.504312	613.5792497	520	728	744	753	645	633
ENSG00000006744.18	ELAC2	17	12992391	13018187	-	25797	-0.002532612	0.986570259	0.998640839	4275.790658	4083.56785	4380.500132	4524.645228	4054.228038	4138.994307	4673	4364	4049	4040	4194	4270
ENSG00000006747.14	SCIN	7	12570577	12660179	+	89603	-0.59744138	0.446177412	0.998640839	33.85496562	48.65846201	22.71931409	4.47984676	23.20016045	41.68073892	37	52	21	4	24	43
ENSG00000006756.15	ARSD	X	2903970	2929351	-	25382	NA	NA	NA	0	0	0	0	0	0	0	0	0	0	0	0
ENSG00000006757.11	PNPLA4	X	7898247	7927739	-	29493	NA	NA	NA	0	0	0	0	0	0	0	0	0	0	0	0
ENSG00000006788.13	MYH13	17	10300865	10373130	-	72266	NA	NA	NA	0	0	0	0	0	0	0	0	0	0	0	0
ENSG00000006831.9	ADIPOR2	12	1688574	1788678	+	100105	-0.242294968	0.21471064	0.998640839	7099.477791	5255.113897	4919.272437	4531.364998	5250.969648	4821.395242	7759	5616	4547	4046	5432	4974
ENSG00000006837.11	CDKL3	5	134286350	134371047	-	84698	1.04207034	0.038639021	0.996707407	25.61997398	21.52201204	24.88305829	51.51823774	52.200361	44.58869745	28	23	23	46	54	46
ENSG00000007001.12	UPP2	2	157876702	158136154	+	259453	NA	NA	NA	0	0	0	0	0	0	0	0	0	0	0	0
ENSG00000007038.10	PRSS21	16	2817180	2826304	+	9125	0.244209072	0.141884573	0.998640839	1657.063317	1771.355165	1984.153431	2256.722805	2091.881134	2061.742597	1811	1893	1834	2015	2164	2127
ENSG00000007047.14	MARK4	19	45079288	45305283	+	225996	0.194752902	0.374745191	0.998640839	681.6743078	467.869827	559.3278756	699.9760563	642.837779	613.5792497	745	500	517	625	665	633
ENSG00000007062.11	PROM1	4	15963076	16084378	-	121303	-1.405821699	0.317887542	0.998640839	20.12997956	29.00792927	15.1462094	0	24.1668338	0	22	31	14	0	25	0
ENSG00000007080.10	CCDC124	19	17933016	17943991	+	10976	0.25133043	0.139420438	0.998640839	5588.814325	4252.000988	4990.675996	5938.03688	6048.475163	5667.611174	6108	4544	4613	5302	6257	5847
ENSG00000007129.17	CEACAM21	19	41549518	41586844	+	37327	NA	NA	NA	0	0	0	0	0	0	0	0	0	0	0	0
ENSG00000007168.12	PAFAH1B1	17	2593210	2685615	+	92406	-0.303257611	0.053828035	0.998640839	8235.906637	7133.143382	6824.449205	5948.116536	6184.776106	5853.72052	9001	7623	6308	5311	6398	6039
ENSG00000007171.16	NOS2	17	27756766	27800499	-	43734	NA	NA	NA	0	0	0	0	0	0	0	0	0	0	0	0
ENSG00000007174.17	DNAH9	17	11598431	11969748	+	371318	-2.71311875	0.495101489	0.998640839	3.659996283	0	0	0	0	0	4	0	0	0	0	0
ENSG00000007202.14	KIAA0100	17	28614440	28645454	-	31015	-0.024705497	0.900284906	0.998640839	6501.068398	9173.991568	9566.994978	8811.858577	7590.319159	8410.785386	7105	9804	8843	7868	7852	8677
ENSG00000007216.14	SLC13A2	17	28473293	28497781	+	24489	4.067607803	0.153425471	0.998640839	0	0	0	2.23992338	4.83336676	1.93863902	0	0	0	2	5	2
ENSG00000007237.18	GAS7	17	9910609	10198551	-	287943	-0.057653348	0.954372201	0.998640839	0	63.63029647	68.15794228	62.71785464	36.73358737	27.14094627	0	68	63	56	38	28
ENSG00000007255.10	TRAPPC6A	19	45162928	45178237	-	15310	0.665165922	0.053257867	0.998640839	75.02992381	140.3609481	124.4152915	156.7946366	173.03453	208.4036946	82	150	115	140	179	215
ENSG00000007264.14	MATK	19	3777970	3802129	-	24160	-0.781482035	0.350581537	0.998640839	32.02496748	16.84331377	34.61990719	23.51919549	22.23348709	2.907958529	35	18	32	21	23	3
ENSG00000007306.14	CEACAM7	19	41673307	41706976	-	33670	2.854585827	0.472769867	0.998640839	0	0	0	0	0	3.877278039	0	0	0	0	0	4
ENSG00000007312.12	CD79B	17	63928740	63932354	-	3615	-1.102993964	0.644474839	0.998640839	8.234991638	0	4.327488399	0	0	5.815917059	9	0	4	0	0	6
ENSG00000007314.12	SCN4A	17	63938554	63972918	-	34365	0.292244372	0.567540213	0.998640839	32.02496748	150.6540843	150.3802219	119.8359008	147.9010228	139.5820094	35	161	139	107	153	144
ENSG00000007341.18	ST7L	1	112523518	112620825	-	97308	-0.031845257	0.886122859	0.998640839	394.3645995	565.186751	500.9067822	467.0240247	470.7699224	490.4756719	431	604	463	417	487	506
ENSG00000007350.16	TKTL1	X	154295671	154330350	+	34680	NA	NA	NA	0	0	0	0	0	0	0	0	0	0	0	0
ENSG00000007372.21	PAX6	11	31784779	31818062	-	33284	-0.882999438	0.253429571	0.998640839	21.9599777	33.68662754	21.63744199	25.75911887	8.700060167	7.754556078	24	36	20	23	9	8
ENSG00000007376.7	RPUSD1	16	784974	788397	-	3424	0.111562794	0.620862909	0.998640839	819.8391675	989.0768143	1279.854694	1178.199698	959.9066385	1198.078914	896	1057	1183	1052	993	1236
ENSG00000007384.15	RHBDF1	16	58059	76355	-	18297	0.163694026	0.37168795	0.998640839	1584.778391	1207.104154	1452.95423	1488.429086	1644.311372	1621.67154	1732	1290	1343	1329	1701	1673
ENSG00000007392.16	LUC7L	16	188969	229463	-	40495	-0.258383606	0.236297704	0.998640839	1598.503377	1163.12439	1040.76096	1150.200656	1034.340487	995.4911365	1747	1243	962	1027	1070	1027
ENSG00000007402.11	CACNA2D2	3	50362799	50504244	-	141446	-0.187777258	0.761404802	0.998640839	43.00495633	22.4577517	40.02926769	16.79942535	29.96687391	45.55801696	47	24	37	15	31	47
ENSG00000007516.13	BAIAP3	16	1333601	1349441	+	15841	0.451873462	0.077261998	0.998640839	846.3741405	489.391839	674.0063181	872.4501565	1094.274234	782.2408444	925	523	623	779	1132	807
ENSG00000007520.3	TSR3	16	1349240	1351911	-	2672	0.166141307	0.293748066	0.998640839	2126.457841	1935.109604	2094.504385	2267.922422	2449.550274	2189.692773	2324	2068	1936	2025	2534	2259
ENSG00000007541.16	PIGQ	16	566995	584136	+	17142	0.316829348	0.176397542	0.998640839	1951.693018	1783.519781	1881.375581	3097.814035	2183.715102	1715.695532	2133	1906	1739	2766	2259	1770
ENSG00000007545.15	CRAMP1	16	1612325	1677908	+	65584	-0.488227368	0.041905572	0.998640839	1709.218264	1167.803088	1874.884349	908.2889306	1189.008223	1289.194948	1868	1248	1733	811	1230	1330
ENSG00000007866.19	TEAD3	6	35473597	35497076	-	23480	0.158004697	0.469330952	0.998640839	415.4095782	496.8777563	533.3629452	615.9789295	495.9034295	501.1381866	454	531	493	550	513	517
ENSG00000007908.15	SELE	1	169722641	169764705	-	42065	-2.520125173	0.527315151	0.998640839	0	0	3.245616299	0	0	0	0	0	3	0	0	0
ENSG00000007923.15	DNAJC11	1	6634168	6701924	-	67757	0.385282019	0.025092882	0.885622001	2857.542098	3410.771039	3278.072462	4168.49741	3712.025671	4587.78924	3123	3645	3030	3722	3840	4733
ENSG00000007933.12	FMO3	1	171090877	171117819	+	26943	NA	NA	NA	0	0	0	0	0	0	0	0	0	0	0	0
ENSG00000007944.14	MYLIP	6	16129125	16148248	+	19124	-0.673054252	0.203336457	0.998640839	412.664581	207.7342032	60.58483758	147.8349431	167.2344899	112.4410631	451	222	56	132	173	116
ENSG00000007952.17	NOX1	X	100843324	100874345	-	31022	2.077290369	0.135072992	0.998640839	3.659996283	0	3.245616299	14.55950197	7.733386815	6.785236568	4	0	3	13	8	7
ENSG00000007968.6	E2F2	1	23506430	23531220	-	24791	-0.282614219	0.08884809	0.998640839	2587.617372	2641.593043	2540.23569	2401.197863	2001.013838	1986.135676	2828	2823	2348	2144	2070	2049
ENSG00000008018.8	PSMB1	6	170535117	170553341	-	18225	0.262475702	0.077563212	0.998640839	4816.555109	5279.443128	5492.66465	6318.823855	6177.042719	6202.675543	5264	5642	5077	5642	6390	6399
ENSG00000008056.13	SYN1	X	47571898	47619943	-	48046	1.682009704	0.225052577	0.998640839	1.829998142	2.807218962	2.163744199	3.35988507	4.83336676	13.57047314	2	3	2	3	5	14
ENSG00000008083.13	JARID2	6	15246296	15522040	+	275745	-0.155578866	0.389259516	0.998640839	3759.731182	2980.330798	2836.668645	2898.460854	3008.287471	2691.800279	4109	3185	2622	2588	3112	2777
ENSG00000008086.11	CDKL5	X	18425583	18653629	+	228047	-0.005392925	0.992611831	0.99901247	360.5096339	102.9313619	110.3509542	123.1957859	82.16723491	366.4027747	394	110	102	110	85	378
ENSG00000008118.9	CAMK1G	1	209583717	209613938	+	30222	NA	NA	NA	0	0	0	0	0	0	0	0	0	0	0	0
ENSG00000008128.22	CDK11A	1	1702730	1724324	-	21595	0.103689526	0.626503534	0.998640839	2743.167214	1939.788303	2020.937082	2070.809165	2810.119434	2322.489545	2998	2073	1868	1849	2907	2396
ENSG00000008130.15	NADK	1	1751232	1780457	-	29226	0.059751083	0.717494729	0.998640839	3008.516945	2790.375648	2434.212224	2976.858172	2792.719314	2812.965217	3288	2982	2250	2658	2889	2902
ENSG00000008196.12	TFAP2B	6	50818723	50847613	+	28891	-2.938179673	0.458886606	0.998640839	0	0	4.327488399	0	0	0	0	0	4	0	0	0
ENSG00000008197.4	TFAP2D	6	50713828	50772988	+	59161	NA	NA	NA	0	0	0	0	0	0	0	0	0	0	0	0
ENSG00000008226.19	DLEC1	3	38039205	38124025	+	84821	0.997120934	0.078275719	0.998640839	43.00495633	147.8468653	70.32168648	218.3925296	58.00040112	245.237836	47	158	65	195	60	253
ENSG00000008256.15	CYTH3	7	6161776	6272644	-	110869	0.057293864	0.733372775	0.998640839	2183.187783	2139.100849	1870.55686	2318.320698	1989.413758	2137.349519	2386	2286	1729	2070	2058	2205
ENSG00000008277.14	ADAM22	7	87934143	88202889	+	268747	0.012463696	0.976254415	0.998640839	94.2449043	297.56521	254.2399434	264.3109588	154.6677363	232.6366823	103	318	235	236	160	240
ENSG00000008282.8	SYPL1	7	106090503	106112576	-	22074	-0.336057266	0.137482636	0.998640839	1431.058547	1663.745105	993.1585875	1124.441537	1045.940567	1069.159419	1564	1778	918	1004	1082	1103
ENSG00000008283.15	CYB561	17	63432304	63446378	-	14075	-0.158592565	0.374165745	0.998640839	1247.143734	1346.529362	1390.205648	1069.563414	1168.708082	1329.906367	1363	1439	1285	955	1209	1372
ENSG00000008294.20	SPAG9	17	50962174	51120865	-	158692	-0.193227359	0.503628848	0.998640839	9646.835204	4764.786318	4533.044098	4772.156761	6526.011799	5272.128814	10543	5092	4190	4261	6751	5439
ENSG00000008300.16	CELSR3	3	48636469	48662915	-	26447	0.07542994	0.605163271	0.998640839	6890.858003	7068.577346	7610.970222	7616.859454	7784.620503	7326.116855	7531	7554	7035	6801	8053	7558
ENSG00000008311.14	AASS	7	122075647	122144280	-	68634	NA	NA	NA	0	0	0	0	0	0	0	0	0	0	0	0
ENSG00000008323.15	PLEKHG6	12	6310436	6328506	+	18071	-0.022855558	0.961153733	0.998640839	62.21993682	71.1162137	43.27488399	39.19865915	57.03372776	77.54556078	68	76	40	35	59	80
ENSG00000008324.11	SS18L2	3	42581840	42595114	+	13275	-0.38595606	0.083464449	0.998640839	331.2296637	392.074915	378.6552349	277.7504991	262.9351517	302.427687	362	419	350	248	272	312
ENSG00000008382.15	MPND	19	4343527	4360086	+	16560	0.119812521	0.603950772	0.998640839	435.5395577	378.9745599	362.4271534	355.0278557	430.1696416	493.3836305	476	405	335	317	445	509
ENSG00000008394.12	MGST1	12	16347142	16609259	+	262118	-0.097641325	0.69097356	0.998640839	3222.626728	6180.560415	5405.03301	4984.949482	4147.02868	4707.015539	3522	6605	4996	4451	4290	4856
ENSG00000008405.11	CRY1	12	106991364	107093829	-	102466	-0.246482826	0.466416592	0.998640839	2398.212565	1064.871726	849.2695983	1091.962648	1341.742612	1201.956192	2621	1138	785	975	1388	1240
ENSG00000008438.4	PGLYRP1	19	46019153	46023065	-	3913	-0.711193326	0.571695647	0.998640839	7.319992567	15.90757412	8.654976798	0	10.63340687	8.723875588	8	17	8	0	11	9
ENSG00000008441.16	NFIX	19	12995608	13098796	+	103189	0.488993266	0.099058166	0.998640839	415.4095782	635.3672251	744.3280046	698.8560946	1151.307962	667.8611422	454	679	688	624	1191	689
ENSG00000008513.14	ST3GAL1	8	133454848	133571940	-	117093	-0.147220294	0.353132463	0.998640839	3536.471409	3132.856362	3004.358821	2805.504033	2934.820296	2995.197285	3865	3348	2777	2505	3036	3090
ENSG00000008516.16	MMP25	16	3046681	3060726	+	14046	0.521387781	0.066806161	0.998640839	182.9998142	180.5977532	239.093734	360.6276642	232.0016045	272.3787822	200	193	221	322	240	281
ENSG00000008517.16	IL32	16	3065297	3082192	+	16896	-0.301828263	0.711620288	0.998640839	104.3098941	9.35739654	18.3918257	26.87908056	31.90022061	48.46597549	114	10	17	24	33	50
ENSG00000008710.19	PKD1	16	2088710	2135898	-	47189	-0.012068479	0.950313236	0.998640839	10021.98482	6993.718174	8349.888866	9240.803904	8510.59219	7403.662416	10953	7474	7718	8251	8804	7638
ENSG00000008735.13	MAPK8IP2	22	50600685	50613981	+	13297	0.96290082	0.306114742	0.998640839	3.659996283	8.421656886	8.654976798	11.1996169	12.56675358	16.47843167	4	9	8	10	13	17
ENSG00000008838.19	MED24	17	40019097	40061215	-	42119	0.079305141	0.601709984	0.998640839	3719.471223	3779.452462	4161.961968	3936.66534	4113.195112	4268.883121	4065	4039	3847	3515	4255	4404
ENSG00000008853.16	RHOBTB2	8	22987417	23020199	+	32783	0.023528099	0.909499325	0.998640839	2331.417633	3619.440982	3447.926382	3205.330357	3091.421379	3255.944233	2548	3868	3187	2862	3198	3359
ENSG00000008869.11	HEATR5B	2	36968383	37084342	-	115960	-0.235779744	0.23841079	0.998640839	848.2041387	1118.208887	882.8076334	759.3340258	784.9387618	875.2955173	927	1195	816	678	812	903
ENSG00000008952.16	SEC62	3	169966635	169998373	+	31739	-0.05217355	0.778100341	0.998640839	8084.93179	6435.081601	5665.764186	6213.547456	6497.011598	6759.064942	8836	6877	5237	5548	6721	6973
ENSG00000008988.9	RPS20	8	56067295	56074581	-	7287	0.183093804	0.37488917	0.998640839	13030.50177	8532.074165	9032.550161	10630.67636	12453.65279	11651.22051	14241	9118	8349	9492	12883	12020
ENSG00000009307.15	CSDE1	1	114716913	114758676	-	41764	-0.191772289	0.311196875	0.998640839	17752.81197	17216.67389	12429.62855	12943.39725	13969.39661	14587.2893	19402	18399	11489	11557	14451	15049
ENSG00000009335.17	UBE3C	7	157138913	157269372	+	130460	-0.074723849	0.618553453	0.998640839	5306.994611	5780.063843	5281.699591	4927.831436	5153.335639	5461.146118	5800	6177	4882	4400	5331	5634
ENSG00000009413.15	REV3L	6	111299028	111483715	-	184688	-0.077587794	0.742196816	0.998640839	1232.503748	2025.876351	1676.901755	1831.137363	1310.809065	1535.402103	1347	2165	1550	1635	1356	1584
ENSG00000009694.13	TENM1	X	124375903	124963817	-	587915	-1.158601678	0.362988643	0.998640839	2.744997213	33.68662754	20.55556989	17.91938704	7.733386815	0	3	36	19	16	8	0
ENSG00000009709.11	PAX7	1	18631006	18748866	+	117861	NA	NA	NA	0	0	0	0	0	0	0	0	0	0	0	0
ENSG00000009724.16	MASP2	1	11026523	11047233	-	20711	0.199268472	0.564030205	0.998640839	176.5948207	110.4172792	94.12287268	147.8349431	151.7677163	138.6126899	193	118	87	132	157	143
ENSG00000009765.14	IYD	6	150368892	150405969	+	37078	NA	NA	NA	0	0	0	0	0	0	0	0	0	0	0	0
ENSG00000009780.15	FAM76A	1	27725979	27763122	+	37144	0.154417337	0.545327754	0.998640839	233.3247631	217.0915997	181.7545128	215.0326445	255.2017649	233.6060019	255	232	168	192	264	241
ENSG00000009790.14	TRAF3IP3	1	209756032	209782320	+	26289	-0.591300046	0.246524153	0.998640839	32.93996655	52.40142062	65.99419808	32.47888901	34.80024067	32.95686333	36	56	61	29	36	34
ENSG00000009830.11	POMT2	14	77274956	77320884	-	45929	0.119057999	0.45128616	0.998640839	2183.187783	2007.161558	2303.3057	2434.796714	2349.016245	2268.207653	2386	2145	2129	2174	2430	2340
ENSG00000009844.15	VTA1	6	142147162	142224689	+	77528	-0.164219164	0.356625461	0.998640839	1844.638127	1994.061203	1752.632802	1622.824489	1885.97971	1481.120211	2016	2131	1620	1449	1951	1528
ENSG00000009950.15	MLXIPL	7	73593194	73624543	-	31350	0.377954267	0.041691077	0.998640839	905.8490802	1051.771371	1153.275658	1399.952113	1229.608504	1412.298526	990	1124	1066	1250	1272	1457
ENSG00000009954.10	BAZ1B	7	73440398	73522278	-	81881	-0.213140473	0.169820321	0.998640839	11014.75882	9813.101751	9184.012255	9010.091796	8406.191468	8474.760474	12038	10487	8489	8045	8696	8743
ENSG00000010017.12	RANBP9	6	13621498	13711564	-	90067	-0.092634541	0.570913127	0.998640839	4687.54024	5325.294371	4219.301189	4424.968637	4532.731347	4390.04806	5123	5691	3900	3951	4689	4529
ENSG00000010030.13	ETV7	6	36354091	36387800	-	33710	-0.914550446	0.79549134	0.998640839	5.489994425	0	0	0	0	2.907958529	6	0	0	0	0	3
ENSG00000010072.15	SPRTN	1	231337104	231355023	+	17920	0.064641615	0.727207447	0.998640839	1138.258844	1130.373502	962.8661688	1162.520234	1001.473593	1216.495985	1244	1208	890	1038	1036	1255
ENSG00000010165.19	METTL13	1	171781664	171814023	+	32360	0.296338932	0.115931727	0.998640839	1186.753795	1477.532914	1408.597474	1698.981884	1458.710088	1843.645708	1297	1579	1302	1517	1509	1902
ENSG00000010219.13	DYRK4	12	4562204	4615302	+	53099	0.394154171	0.098917877	0.998640839	284.564711	278.8504169	249.912455	331.5086602	421.4695814	315.9981602	311	298	231	296	436	326
ENSG00000010244.18	ZNF207	17	32350117	32381886	+	31770	-0.202966777	0.445995206	0.998640839	15524.78924	8778.173694	7401.087034	9047.050532	10076.60302	8420.478581	16967	9381	6841	8078	10424	8687
ENSG00000010256.10	UQCRC1	3	48599002	48610976	-	11975	-0.078609275	0.598600532	0.998640839	15795.62896	13710.45741	14719.95179	13551.53645	14635.43455	13693.57671	17263	14652	13606	12100	15140	14127
ENSG00000010270.13	STARD3NL	7	38178222	38230671	+	52450	0.066952429	0.77735552	0.998640839	385.2146088	578.2871062	560.4097477	584.6200022	515.2368966	496.291589	421	618	518	522	533	512
ENSG00000010278.12	CD9	12	6199715	6238271	+	38557	-0.038658052	0.802053858	0.998640839	3165.896785	3349.947961	2926.46403	3027.256448	3174.555288	2991.320007	3460	3580	2705	2703	3284	3086
ENSG00000010282.14	HHATL	3	42692663	42702827	-	10165	-0.603811272	0.800880435	0.998640839	0	0	11.9005931	0	3.866693408	3.877278039	0	0	11	0	4	4
ENSG00000010292.12	NCAPD2	12	6493356	6531955	+	38600	-0.290740329	0.17754042	0.998640839	16748.14299	11060.44271	10192.31705	10405.56406	10156.83691	10503.54621	18304	11820	9421	9291	10507	10836
ENSG00000010295.19	IFFO1	12	6538375	6556083	-	17709	-0.690306684	0.427326105	0.998640839	27.44997213	36.49384651	10.818721	30.23896563	11.60008022	4.846597549	30	39	10	27	12	5
ENSG00000010310.8	GIPR	19	45668244	45683724	+	15481	0.23230687	0.547434632	0.998640839	267.1797287	92.63822575	232.6025014	234.0719932	258.101785	203.5570971	292	99	215	209	267	210
ENSG00000010318.20	PHF7	3	52410657	52423641	+	12985	0.089867472	0.791632082	0.998640839	86.92491173	126.3248533	89.79538428	109.7562456	101.500702	111.4717436	95	135	83	98	105	115
ENSG00000010319.6	SEMA3G	3	52433053	52445085	-	12033	0.660642704	0.288499278	0.998640839	26.53497306	19.65053273	12.9824652	35.83877408	27.06685385	31.01822431	29	21	12	32	28	32
ENSG00000010322.15	NISCH	3	52455118	52493071	+	37954	0.001073256	0.995138138	0.999074796	2639.772319	2136.29363	2544.563179	2192.884989	2570.384443	2561.911464	2885	2283	2352	1958	2659	2643
ENSG00000010327.10	STAB1	3	52495338	52524495	+	29158	0.780803103	0.220957529	0.998640839	12.80998699	21.52201204	29.21054669	47.03839098	39.63360743	22.29434872	14	23	27	42	41	23
ENSG00000010361.13	FUZ	19	49806869	49817376	-	10508	0.530263834	0.160165694	0.998640839	126.2698718	65.50177578	72.48543068	118.7159391	128.5675558	134.7354119	138	70	67	106	133	139
ENSG00000010379.15	SLC6A13	12	220621	262873	-	42253	-0.28693777	0.700378096	0.998640839	59.47493961	19.65053273	19.4736978	10.07965521	36.73358737	33.92618284	65	21	18	9	38	35
ENSG00000010404.17	IDS	X	149476990	149521096	-	44107	-0.034898611	0.886934838	0.998640839	5216.409703	3042.089615	2886.434762	3658.914841	3842.526574	3378.078492	5701	3251	2668	3267	3975	3485
ENSG00000010438.16	PRSS3	9	33750466	33799231	+	48766	0.446572813	0.273309011	0.998640839	283.649712	112.2887585	125.4971636	227.3522231	311.2688193	172.5388727	310	120	116	203	322	178
ENSG00000010539.11	ZNF200	16	3222325	3236221	-	13897	0.142366401	0.480509897	0.998640839	865.589121	917.0248609	807.0765864	779.4933363	1070.107401	1008.09229	946	980	746	696	1107	1040
ENSG00000010610.9	CD4	12	6786858	6820808	+	33951	3.048712759	0.442205498	0.998640839	0	0	0	4.47984676	0	0	0	0	0	4	0	0
ENSG00000010626.14	LRRC23	12	6873569	6914243	+	40675	0.175446523	0.484585589	0.998640839	225.0897714	196.5053273	194.736978	221.7524146	216.5348308	257.8389896	246	210	180	198	224	266
ENSG00000010671.15	BTK	X	101349447	101390796	-	41350	-0.023259394	0.988056048	0.998640839	2.744997213	3.742958616	8.654976798	10.07965521	0	4.846597549	3	4	8	9	0	5
ENSG00000010704.18	HFE	6	26087281	26098343	+	11063	-0.038613315	0.926686512	0.998640839	150.0598476	570.8011889	381.9008512	246.3915718	387.6360141	439.1017379	164	610	353	220	401	453
ENSG00000010803.16	SCMH1	1	41027200	41242154	-	214955	-0.029295463	0.883132746	0.998640839	883.8891025	1066.743206	1119.737623	1130.041345	1001.473593	877.2341563	966	1140	1035	1009	1036	905
ENSG00000010810.17	FYN	6	111660332	111873452	-	213121	0.073042934	0.688485636	0.998640839	1358.77362	1110.722969	1163.012507	1229.717936	1196.74161	1394.850775	1485	1187	1075	1098	1238	1439
ENSG00000010818.9	HIVEP2	6	142751467	142956698	-	205232	-0.243520039	0.197383709	0.998640839	2189.592777	1728.311141	1583.860754	1538.827362	1568.91085	1540.248701	2393	1847	1464	1374	1623	1589
ENSG00000010932.16	FMO1	1	171248471	171285978	+	37508	NA	NA	NA	0	0	0	0	0	0	0	0	0	0	0	0
ENSG00000011007.12	ELOA	1	23743155	23762059	+	18905	0.292024133	0.211707336	0.998640839	1784.248188	1863.993391	1738.568464	1852.416635	2981.220617	1761.253549	1950	1992	1607	1654	3084	1817
ENSG00000011009.10	LYPLA2	1	23790970	23795539	+	4570	0.131947946	0.421336688	0.998640839	2744.997213	2352.44949	2483.978341	2551.27273	2813.986127	2941.884712	3000	2514	2296	2278	2911	3035
ENSG00000011021.21	CLCN6	1	11806096	11843144	+	37049	0.396179204	0.080600059	0.998640839	648.7343412	783.2140904	856.842703	869.0902715	1247.008624	894.6819075	709	837	792	776	1290	923
ENSG00000011028.13	MRC2	17	62627401	62693597	+	66197	-0.52912804	0.002410801	0.329109582	27062.01252	20051.02931	21562.79282	15694.02316	16504.01414	15392.79382	29576	21428	19931	14013	17073	15880
ENSG00000011052.21	NME1-NME2	17	51153590	51171744	+	18155	-0.296054977	0.138223245	0.998640839	2878.587077	2165.301559	2460.177155	1691.142152	2157.614922	2262.391736	3146	2314	2274	1510	2232	2334
ENSG00000011083.8	SLC6A7	5	150189957	150222788	+	32832	-0.182679316	0.761041052	0.998640839	27.44997213	27.13644997	30.29241879	22.3992338	18.36679369	33.92618284	30	29	28	20	19	35
ENSG00000011105.12	TSPAN9	12	3077355	3286564	+	209210	0.556789048	0.00493332	0.477624456	454.7545382	457.5766908	491.1699333	778.3733746	640.9044323	645.5667935	497	489	454	695	663	666
ENSG00000011114.14	BTBD7	14	93237550	93333092	-	95543	0.083869088	0.713258573	0.998640839	3921.686018	2453.509373	2369.299898	3066.455107	2932.88695	3269.514706	4286	2622	2190	2738	3034	3373
ENSG00000011132.11	APBA3	19	3750819	3761699	-	10881	0.309526161	0.105355437	0.998640839	1109.893873	867.4306593	973.6848898	1089.722724	1311.775739	1255.268765	1213	927	900	973	1357	1295
ENSG00000011143.16	MKS1	17	58205437	58219605	-	14169	0.270736098	0.173362101	0.998640839	525.2094667	538.050301	657.7782366	660.7773971	680.5380398	733.7748689	574	575	608	590	704	757
ENSG00000011198.7	ABHD5	3	43690113	43734371	+	44259	-0.317112818	0.219422764	0.998640839	2819.112137	1701.174691	1434.562404	1509.708358	1672.344899	1598.407872	3081	1818	1326	1348	1730	1649
ENSG00000011201.11	ANOS1	X	8528874	8732186	-	203313	NA	NA	NA	0	0	0	0	0	0	0	0	0	0	0	0
ENSG00000011243.17	AKAP8L	19	15380048	15419141	-	39094	0.012069064	0.951316233	0.998640839	3375.431572	2345.899313	2452.60405	2599.431083	2758.885746	2884.694861	3689	2507	2267	2321	2854	2976
ENSG00000011258.15	MBTD1	17	51177425	51260163	-	82739	-0.036432917	0.82811665	0.998640839	1171.198811	1254.826876	1218.187984	1093.082609	1248.941971	1210.680068	1280	1341	1126	976	1292	1249
ENSG00000011260.13	UTP18	17	51260528	51297936	+	37409	-0.225806935	0.177616336	0.998640839	2061.492907	2140.036589	1857.574395	1618.344642	1875.346303	1687.585267	2253	2287	1717	1445	1940	1741
ENSG00000011275.18	RNF216	7	5620047	5781739	-	161693	-0.047548878	0.798376728	0.998640839	2748.657209	2268.232921	2438.539713	2666.628784	2522.050775	2025.877775	3004	2424	2254	2381	2609	2090
ENSG00000011295.15	TTC19	17	15999380	16045015	+	45636	-0.623449312	0.015922543	0.756093229	2117.30785	1859.314692	1089.445204	981.0864405	1106.840988	1200.986873	2314	1987	1007	876	1145	1239
ENSG00000011304.19	PTBP1	19	797075	812327	+	15253	-0.085272245	0.665598083	0.998640839	24800.13482	17261.5894	17357.55597	17053.65665	19240.6664	19714.98951	27104	18447	16044	15227	19904	20339
ENSG00000011332.19	DPF1	19	38211006	38229714	-	18709	0.160160123	0.692802411	0.998640839	78.68992009	122.5818947	134.1521404	134.3954028	75.40052145	164.7843167	86	131	124	120	78	170
ENSG00000011347.9	SYT7	11	61515313	61581148	-	65836	-0.034472536	0.898043362	0.998640839	1825.423146	946.9685298	1073.217123	1219.63828	1431.643234	1104.054922	1995	1012	992	1089	1481	1139
ENSG00000011376.9	LARS2	3	45388506	45549421	+	160916	-0.043278414	0.880235826	0.998640839	997.3489872	2219.574459	1560.059568	1441.390695	1318.542452	1875.633251	1090	2372	1442	1287	1364	1935
ENSG00000011405.13	PIK3C2A	11	17077730	17207983	-	130254	-0.381100335	0.025352345	0.885622001	2565.657395	2600.420498	2108.568722	1930.813954	1854.079489	1801.964969	2804	2779	1949	1724	1918	1859
ENSG00000011422.11	PLAUR	19	43646095	43670547	-	24453	-0.161693871	0.430332861	0.998640839	5349.999567	3490.308909	3946.66942	3483.080856	3975.927496	3972.271351	5847	3730	3648	3110	4113	4098
ENSG00000011426.10	ANLN	7	36389806	36453791	+	63986	-0.771968829	0.011035552	0.653460901	22340.61731	10400.74625	8943.836648	7777.013975	8654.62652	7980.407524	24416	11115	8267	6944	8953	8233
ENSG00000011451.17	WIZ	19	15419980	15449951	-	29972	0.278219336	0.125279851	0.998640839	2953.617001	2926.993638	3028.160007	4282.733503	3402.690199	3119.270182	3228	3128	2799	3824	3520	3218
ENSG00000011454.16	RABGAP1	9	122940833	123104866	+	164034	0.035482858	0.835315909	0.998640839	1870.258101	2341.220614	2289.241363	2214.164261	2252.34891	2195.50869	2044	2502	2116	1977	2330	2265
ENSG00000011465.16	DCN	12	91140484	91183123	-	42640	0.028274131	0.877195659	0.998640839	1795.228177	2460.99529	2154.007351	2131.287096	2150.848208	2254.63718	1962	2630	1991	1903	2225	2326
ENSG00000011478.11	QPCTL	19	45692483	45703989	+	11507	0.095459707	0.709945718	0.998640839	1699.153275	857.1375231	1182.486205	1239.797591	1400.709687	1354.139355	1857	916	1093	1107	1449	1397
ENSG00000011485.14	PPP5C	19	46346994	46392981	+	45988	-0.105759958	0.53321167	0.998640839	2416.512546	2964.423224	2678.715319	2684.548171	2481.450494	2324.428184	2641	3168	2476	2397	2567	2398
ENSG00000011523.13	CEP68	2	65056366	65087004	+	30639	0.024572672	0.901616301	0.998640839	496.8444955	562.3795321	493.3336775	564.4606918	532.6370169	482.7211159	543	601	456	504	551	498
ENSG00000011566.14	MAP4K3	2	39249266	39437312	-	188047	-0.027412425	0.881315929	0.998640839	1258.123722	1104.172792	1022.369134	1077.403146	1035.30716	1208.741429	1375	1180	945	962	1071	1247
ENSG00000011590.13	ZBTB32	19	35704527	35717038	+	12512	-0.303278749	0.744993842	0.998640839	6.404993496	12.1646155	14.0643373	8.95969352	8.700060167	8.723875588	7	13	13	8	9	9
ENSG00000011600.11	TYROBP	19	35904401	35908295	-	3895	NA	NA	NA	0	0	0	0	0	0	0	0	0	0	0	0
ENSG00000011638.10	TMEM159	16	21158377	21180616	+	22240	-0.504920273	0.19012525	0.998640839	292.7997027	165.6259188	140.643373	153.4347515	94.73398849	174.4775118	320	177	130	137	98	180
ENSG00000011677.12	GABRA3	X	152166234	152451358	-	285125	0.097438762	0.857145092	0.998640839	47.57995168	145.0396464	101.6959774	183.6737172	59.93374782	71.72964372	52	155	94	164	62	74
ENSG00000012048.20	BRCA1	17	43044295	43170245	-	125951	-0.352090254	0.22916234	0.998640839	1161.133821	2430.115881	2411.49291	1219.63828	1635.611311	1846.553666	1269	2597	2229	1089	1692	1905
ENSG00000012061.15	ERCC1	19	45407333	45478828	-	71496	0.183460204	0.214073481	0.998640839	3075.311877	3073.904763	2956.756449	3508.839975	3304.089517	3528.323016	3361	3285	2733	3133	3418	3640
ENSG00000012124.16	CD22	19	35319261	35347355	+	28095	-0.32413266	0.590983836	0.998640839	21.9599777	61.75881716	73.56730278	23.51919549	46.40032089	55.25121206	24	66	68	21	48	57
ENSG00000012171.19	SEMA3B	3	50267558	50277546	+	9989	0.03626667	0.877680586	0.998640839	34455.20501	18262.83083	24759.72487	25144.2599	29101.70126	25204.24589	37656	19517	22886	22451	30105	26002
ENSG00000012174.11	MBTPS2	X	21839636	21885424	+	45789	-0.012299222	0.963261268	0.998640839	1352.368627	2683.701328	2575.937469	2445.996331	1883.07969	2226.526914	1478	2868	2381	2184	1948	2297
ENSG00000012211.12	PRICKLE3	X	49175264	49186528	-	11265	-0.127254898	0.565555145	0.998640839	510.5694815	472.5485253	504.1523985	546.5413047	422.4362548	393.543721	558	505	466	488	437	406
ENSG00000012223.12	LTF	3	46435645	46485234	-	49590	NA	NA	NA	0	0	0	0	0	0	0	0	0	0	0	0
ENSG00000012232.8	EXTL3	8	28600469	28755599	+	155131	-0.223960349	0.311439928	0.998640839	3634.376309	4190.242171	4338.30712	2561.352385	4336.496657	3514.752542	3972	4478	4010	2287	4486	3626
ENSG00000012504.13	NR1H4	12	100473708	100564413	+	90706	NA	NA	NA	0	0	0	0	0	0	0	0	0	0	0	0
ENSG00000012660.13	ELOVL5	6	53267398	53349179	-	81782	-0.23605359	0.13310703	0.998640839	7683.247198	8872.683399	7985.297968	6853.045581	6493.144905	7490.901172	8397	9482	7381	6119	6717	7728
ENSG00000012779.10	ALOX5	10	45374176	45446119	+	71944	0.301579931	0.221538564	0.998640839	448.3495447	757.9491197	752.9829814	834.3714591	796.538842	783.2101639	490	810	696	745	824	808
ENSG00000012817.15	KDM5D	Y	19703865	19744939	-	41075	NA	NA	NA	0	0	0	0	0	0	0	0	0	0	0	0
ENSG00000012822.15	CALCOCO1	12	53708517	53727745	-	19229	0.041075229	0.800616294	0.998640839	4374.610558	3640.027254	4258.248585	4152.817947	4470.864253	4003.289575	4781	3890	3936	3708	4625	4130
ENSG00000012963.14	UBR7	14	93207056	93229215	+	22160	-0.347325137	0.057726454	0.998640839	2863.947092	2378.6502	2244.884607	1808.738129	2180.815082	1895.988961	3130	2542	2075	1615	2256	1956
ENSG00000012983.11	MAP4K5	14	50418501	50561126	-	142626	-0.310283226	0.106680602	0.998640839	3950.965988	2856.813164	2831.259285	2541.193075	2575.21781	2657.874096	4318	3053	2617	2269	2664	2742
ENSG00000013016.15	EHD3	2	31234337	31269447	+	35111	NA	NA	NA	0	0	0	0	0	0	0	0	0	0	0	0
ENSG00000013275.7	PSMC4	19	39971005	39981441	+	10437	0.147695654	0.339141701	0.998640839	2906.952048	2519.011149	2676.551575	3025.016525	2979.287271	2971.933617	3177	2692	2474	2701	3082	3066
ENSG00000013288.8	MAN2B2	4	6575175	6623362	+	48188	-0.077596958	0.672463882	0.998640839	1050.418933	1193.068059	1360.995101	1139.001039	1092.340888	1183.539121	1148	1275	1258	1017	1130	1221
ENSG00000013293.5	SLC7A14	3	170459584	170586074	-	126491	NA	NA	NA	0	0	0	0	0	0	0	0	0	0	0	0
ENSG00000013297.10	CLDN11	3	170418865	170860380	+	441516	-0.703645386	0.23764867	0.998640839	32.93996655	34.6223672	73.56730278	39.19865915	18.36679369	29.07958529	36	37	68	35	19	30
ENSG00000013306.15	SLC25A39	17	44319625	44324870	-	5246	0.10393171	0.476227332	0.998640839	7240.387648	6867.393321	7748.367978	7809.492864	7847.454271	7831.132319	7913	7339	7162	6973	8118	8079
ENSG00000013364.18	MVP	16	29820394	29848039	+	27646	0.422426057	0.024304396	0.878580326	2128.287839	2657.500617	2938.364623	3380.04438	3210.322202	3759.990378	2326	2840	2716	3018	3321	3879
ENSG00000013374.15	NUB1	7	151341699	151378449	+	36751	0.232690681	0.164614323	0.998640839	2713.887244	2655.629138	2635.440435	2801.024187	3057.587812	3546.740086	2966	2838	2436	2501	3163	3659
ENSG00000013375.15	PGM3	6	83161150	83193936	-	32787	-0.028554003	0.904130422	0.998640839	2226.192739	1297.8709	1791.580197	1730.340811	1990.380432	1490.813406	2433	1387	1656	1545	2059	1538
ENSG00000013392.7	RWDD2A	6	83193379	83198932	+	5554	0.117831868	0.683074169	0.998640839	176.5948207	274.1717186	253.1580713	262.0710355	206.8680973	294.673131	193	293	234	234	214	304
ENSG00000013441.15	CLK1	2	200853009	200864744	-	11736	-0.552241841	0.105475475	0.998640839	3639.866304	1398.930783	1366.404462	1320.434833	1592.111011	1455.917904	3978	1495	1263	1179	1647	1502
ENSG00000013503.9	POLR3B	12	106357658	106510198	+	152541	0.010118262	0.961573146	0.998640839	794.2191935	1138.795159	1011.550413	1103.162265	934.7731313	927.6387709	868	1217	935	985	967	957
ENSG00000013523.9	ANGEL1	14	76786178	76826246	-	40069	0.366050144	0.160292799	0.998640839	596.5793942	977.8479384	1039.679088	1229.717936	892.2395038	1246.54489	652	1045	961	1098	923	1286
ENSG00000013561.17	RNF14	5	141958328	141990291	+	31964	0.019988603	0.908981685	0.998640839	857.3541294	980.6551574	943.392471	912.7687774	915.4396643	991.6138585	937	1048	872	815	947	1023
ENSG00000013563.13	DNASE1L1	X	154401238	154412112	-	10875	-0.167840098	0.474070306	0.998640839	1715.623258	1342.786403	1528.685277	1775.139279	1244.108604	1065.282141	1875	1435	1413	1585	1287	1099
ENSG00000013573.16	DDX11	12	31073845	31104791	+	30947	-0.291767271	0.114869118	0.998640839	6917.392976	5150.311056	5533.77579	4263.694154	5017.034697	5097.651302	7560	5504	5115	3807	5190	5259
ENSG00000013583.8	HEBP1	12	12974864	13000273	-	25410	0.079581074	0.735174995	0.998640839	1406.353572	933.8681747	959.6205525	1019.165138	1381.37622	1086.60717	1537	998	887	910	1429	1121
ENSG00000013588.7	GPRC5A	12	12890782	12917937	+	27156	0.160833212	0.46610737	0.998640839	162125.0254	96164.09276	108280.251	131876.609	149276.599	128647.116	177186	102768	100086	117751	154423	132719
ENSG00000013619.13	MAMLD1	X	150361422	150514178	+	152757	-0.063259421	0.768456704	0.998640839	925.0640606	1243.598	1197.632414	1276.756327	1001.473593	944.1172025	1011	1329	1107	1140	1036	974
ENSG00000013725.14	CD6	11	60971680	61020377	+	48698	NA	NA	NA	0	0	0	0	0	0	0	0	0	0	0	0
ENSG00000013810.18	TACC3	4	1721490	1745176	+	23687	-0.321969775	0.239573964	0.998640839	4050.700887	1886.451142	2503.452039	2004.731425	2161.481615	2586.144452	4427	2016	2314	1790	2236	2668
ENSG00000014123.9	UFL1	6	96521595	96555276	+	33682	-0.019270927	0.922478831	0.998640839	854.6091322	1104.172792	918.5094127	837.7313441	978.2734322	1022.632083	934	1180	849	748	1012	1055
ENSG00000014138.8	POLA2	11	65261762	65305589	+	43828	0.080783525	0.77544094	0.998640839	1097.998885	2268.232921	2137.779269	2386.638361	1744.8454	1689.523906	1200	2424	1976	2131	1805	1743
ENSG00000014164.6	ZC3H3	8	143437655	143541453	-	103799	0.015896851	0.934768738	0.998640839	1696.408277	1273.541669	1395.615009	1583.62583	1528.310569	1302.765421	1854	1361	1290	1414	1581	1344
ENSG00000014216.15	CAPN1	11	65180566	65212006	+	31441	0.147471405	0.361052035	0.998640839	2145.672821	2443.216237	2159.416711	2649.829359	2368.349712	2457.224957	2345	2611	1996	2366	2450	2535
ENSG00000014257.15	ACPP	3	132317367	132368298	+	50932	2.854585827	0.472769867	0.998640839	0	0	0	0	0	3.877278039	0	0	0	0	0	4
ENSG00000014641.17	MDH1	2	63588609	63607197	+	18589	0.172556817	0.310096366	0.998640839	4182.460753	5425.418514	5250.3253	5651.326688	5573.838547	5520.274608	4571	5798	4853	5046	5766	5695
ENSG00000014824.13	SLC30A9	4	41990472	42090457	+	99986	-0.175467765	0.482622109	0.998640839	1845.553126	3253.566777	2527.253225	2326.16043	1774.812274	2652.058179	2017	3477	2336	2077	1836	2736
ENSG00000014914.20	MTMR11	1	149928651	149936869	-	8219	-0.224858966	0.507290994	0.998640839	481.2895113	209.6056825	266.1405365	228.4721848	284.2019655	306.3049651	526	224	246	204	294	316
ENSG00000014919.12	COX15	10	99711844	99732100	-	20257	0.128509438	0.455285775	0.998640839	2346.972617	3003.724289	2713.335226	3086.614418	2770.485827	2958.363144	2565	3210	2508	2756	2866	3052
ENSG00000015133.18	CCDC88C	14	91271323	91417844	-	146522	-0.177089861	0.494322031	0.998640839	881.1441052	1421.388534	1599.006963	1369.713147	1109.741008	971.2581488	963	1519	1478	1223	1148	1002
ENSG00000015153.14	YAF2	12	42157104	42238349	-	81246	0.108288548	0.619305069	0.998640839	525.2094667	545.5362183	661.0238529	731.3349836	560.6705441	574.8064693	574	583	611	653	580	593
ENSG00000015171.19	ZMYND11	10	134465	254637	+	120173	-0.246494635	0.382953149	0.998640839	462.0745308	890.8241506	936.9012384	636.1382399	589.6707447	703.7259641	505	952	866	568	610	726
ENSG00000015285.10	WAS	X	48676596	48691427	+	14832	1.340778317	0.058894398	0.998640839	12.80998699	22.4577517	5.409360499	35.83877408	29.96687391	37.80346088	14	24	5	32	31	39
ENSG00000015413.9	DPEP1	16	89613308	89638456	+	25149	-0.959422344	0.535778006	0.998640839	3.659996283	10.29313619	4.327488399	5.59980845	0	3.877278039	4	11	4	5	0	4
ENSG00000015475.18	BID	22	17734138	17774770	-	40633	0.0843108	0.771697784	0.998640839	313.8446813	582.0300648	650.2051319	529.7418794	498.8034496	609.7019716	343	622	601	473	516	629
ENSG00000015479.18	MATR3	5	139293648	139331677	+	38030	-0.266139666	0.176938718	0.998640839	7535.017349	8702.378782	6307.314341	5739.803661	5655.039109	7352.288482	8235	9300	5830	5125	5850	7585
ENSG00000015520.14	NPC1L1	7	44512535	44541315	-	28781	-0.652212559	0.352847551	0.998640839	25.61997398	18.71479308	45.43862819	29.11900394	11.60008022	16.47843167	28	20	42	26	12	17
ENSG00000015532.9	XYLT2	17	50346092	50363138	+	17047	-0.127711521	0.497706269	0.998640839	1921.498049	1491.569008	1949.533524	1668.742918	1492.543655	1746.713757	2100	1594	1802	1490	1544	1802
ENSG00000015568.12	RGPD5	2	109792758	109857695	+	64938	-0.436771021	0.093514139	0.998640839	1957.183013	1158.445692	1025.614751	1052.763989	1038.20718	969.3195098	2139	1238	948	940	1074	1000
ENSG00000015592.16	STMN4	8	27235323	27258420	-	23098	NA	NA	NA	0	0	0	0	0	0	0	0	0	0	0	0
ENSG00000015676.17	NUDCD3	7	44379121	44490880	-	111760	-0.147686853	0.388383884	0.998640839	2445.792516	2964.423224	2862.633576	2533.353343	2664.151758	2270.146292	2673	3168	2646	2262	2756	2342
ENSG00000016082.14	ISL1	5	51383391	51394738	+	11348	NA	NA	NA	0	0	0	0	0	0	0	0	0	0	0	0
ENSG00000016391.10	CHDH	3	53812335	53846390	-	34056	-0.04765863	0.919995865	0.998640839	55.81494332	225.5132566	218.5381641	157.9145983	128.5675558	196.7718605	61	241	202	141	133	203
ENSG00000016402.13	IL20RA	6	136999971	137045180	-	45210	-3.87939175	0.324588798	0.998640839	8.234991638	0	0	0	0	0	9	0	0	0	0	0
ENSG00000016490.15	CLCA1	1	86468368	86500289	+	31922	NA	NA	NA	0	0	0	0	0	0	0	0	0	0	0	0
ENSG00000016602.9	CLCA4	1	86547078	86580754	+	33677	NA	NA	NA	0	0	0	0	0	0	0	0	0	0	0	0
ENSG00000016864.18	GLT8D1	3	52694488	52706032	-	11545	-0.064831443	0.733255899	0.998640839	1016.563968	1311.906995	1335.030171	1100.922341	1196.74161	1203.894831	1111	1402	1234	983	1238	1242
ENSG00000017260.19	ATP2C1	3	130850595	131016712	+	166118	-0.322583755	0.073576092	0.998640839	5655.609257	5167.154369	4298.277852	3609.636527	4139.295293	4342.551404	6181	5522	3973	3223	4282	4480
ENSG00000017427.15	IGF1	12	102395867	102480645	-	84779	1.951821124	0.191833667	0.998640839	14.63998513	0	0	35.83877408	4.83336676	16.47843167	16	0	0	32	5	17
ENSG00000017483.14	SLC38A5	X	48458537	48470256	-	11720	-0.155452248	0.697084583	0.998640839	83.26491545	111.3530188	76.81291908	109.7562456	62.83376788	71.72964372	91	119	71	98	65	74
ENSG00000017797.12	RALBP1	18	9475009	9538116	+	63108	-0.05283528	0.755915153	0.998640839	5415.8795	4695.541584	4192.254386	4708.318945	4754.099545	4328.011611	5919	5018	3875	4204	4918	4465
ENSG00000018189.12	RUFY3	4	70704204	70807315	+	103112	-0.21987035	0.408913738	0.998640839	461.1595317	559.5723131	322.3978857	385.2668214	339.3023465	429.4085428	504	598	298	344	351	443
ENSG00000018236.14	CNTN1	12	40692442	41072418	+	379977	NA	NA	NA	0	0	0	0	0	0	0	0	0	0	0	0
ENSG00000018280.16	SLC11A1	2	218382029	218396894	+	14866	1.436847793	0.034516151	0.979312604	7.319992567	13.10035516	27.04680249	57.11804619	31.90022061	38.77278039	8	14	25	51	33	40
ENSG00000018408.14	WWTR1	3	149517235	149736714	-	219480	-0.329415818	0.070039463	0.998640839	3527.321418	2803.476003	2647.341028	2529.993458	2289.082497	2327.336143	3855	2996	2447	2259	2368	2401
ENSG00000018510.13	AGPS	2	177392644	177559299	+	166656	-0.18153983	0.35058589	0.998640839	3135.701816	4578.574127	3958.570013	3569.317906	3127.188293	3596.175381	3427	4893	3659	3187	3235	3710
ENSG00000018607.6	ZNF806	2	132309309	132318736	+	9428	NA	NA	NA	0	0	0	0	0	0	0	0	0	0	0	0
ENSG00000018610.13	CXorf56	X	119538149	119565408	-	27260	-0.047746405	0.825314498	0.998640839	657.884332	540.85752	586.3746781	473.7437949	623.504312	629.0883618	719	578	542	423	645	649
ENSG00000018625.14	ATP1A2	1	160115759	160143591	+	27833	0.517392033	0.549579623	0.998640839	8.234991638	26.20071031	21.63744199	26.87908056	5.800040112	47.49665598	9	28	20	24	6	49
ENSG00000018699.11	TTC27	2	32628032	32821051	+	193020	0.241935941	0.208551786	0.998640839	867.4191192	1128.502023	1117.573879	1137.881077	1238.308564	1304.70406	948	1206	1033	1016	1281	1346
ENSG00000018869.16	ZNF582	19	56375846	56393545	-	17700	-2.300114129	0.565260342	0.998640839	2.744997213	0	0	0	0	0	3	0	0	0	0	0
ENSG00000019102.11	VSIG2	11	124747472	124752238	-	4767	0.569319908	0.540364713	0.998640839	10.97998885	14.97183446	4.327488399	19.03934873	6.766713464	19.3863902	12	16	4	17	7	20
ENSG00000019144.18	PHLDB1	11	118606440	118658038	+	51599	-0.027382708	0.90102075	0.998640839	2391.807571	3404.220861	3822.254128	2933.179666	2876.819895	3626.224286	2614	3638	3533	2619	2976	3741
ENSG00000019169.10	MARCO	2	118942166	118994660	+	52495	1.325025845	0.109791809	0.998640839	3.659996283	7.485917232	37.86552349	41.43858253	42.53362748	37.80346088	4	8	35	37	44	39
ENSG00000019186.9	CYP24A1	20	54153449	54173973	-	20525	-0.432895925	0.501210757	0.998640839	630.4343598	2956.937307	2720.908331	1833.377287	1258.608704	1580.96012	689	3160	2515	1637	1302	1631
ENSG00000019485.13	PRDM11	11	45095806	45235110	+	139305	-0.204419111	0.522687903	0.998640839	200.3847965	422.9543236	389.4739559	342.7082771	262.9351517	273.3481018	219	452	360	306	272	282
ENSG00000019505.7	SYT13	11	45240301	45286319	-	46019	NA	NA	NA	0	0	0	0	0	0	0	0	0	0	0	0
ENSG00000019549.9	SNAI2	8	48917768	48921740	-	3973	-0.182636343	0.596075088	0.998640839	999.1789854	441.6691167	405.7020374	510.7025306	650.5711658	466.2426842	1092	472	375	456	673	481
ENSG00000019582.14	CD74	5	150401637	150412929	-	11293	1.098788475	0.246619589	0.998640839	13.72498606	3.742958616	4.327488399	17.91938704	15.46677363	13.57047314	15	4	4	16	16	14
ENSG00000019991.15	HGF	7	81699006	81770438	-	71433	3.171853761	0.423418405	0.998640839	0	0	0	0	4.83336676	0	0	0	0	0	5	0
ENSG00000019995.6	ZRANB1	10	124942123	124988189	+	46067	-0.332425137	0.158140934	0.998640839	3614.24633	2197.116708	2173.481048	1936.413762	2140.214801	2265.299694	3950	2348	2009	1729	2214	2337
ENSG00000020129.15	NCDN	1	35557473	35567274	+	9802	0.370920492	0.029299584	0.931732472	2393.637569	2687.444286	2989.212612	3456.201775	3246.089116	3732.849432	2616	2872	2763	3086	3358	3851
ENSG00000020181.17	ADGRA2	8	37784191	37844896	+	60706	-0.082057521	0.763708427	0.998640839	570.9594202	1071.421904	1118.655751	773.8935278	879.6727503	953.8103976	624	1145	1034	691	910	984
ENSG00000020219.9	CCT8L1P	7	152445477	152447150	+	1674	2.630848669	0.509380791	0.998640839	0	0	0	3.35988507	0	0	0	0	0	3	0	0
ENSG00000020256.19	ZFP64	20	52051663	52204308	-	152646	-0.187626925	0.262271551	0.998640839	1434.718543	1492.504748	1507.047835	1425.711231	1236.375217	1232.005097	1568	1595	1393	1273	1279	1271
ENSG00000020426.10	MNAT1	14	60734742	60969953	+	235212	0.214449247	0.326044544	0.998640839	628.6043617	807.5433214	940.1468547	982.2064021	954.1065984	820.0443053	687	863	869	877	987	846
ENSG00000020577.13	SAMD4A	14	54567097	54793315	+	226219	-0.158354301	0.55913942	0.998640839	1864.768106	1104.172792	1041.842832	938.5278962	1262.475398	1392.912136	2038	1180	963	838	1306	1437
ENSG00000020633.18	RUNX3	1	24899511	24965121	-	65611	0.144263913	0.68535972	0.998640839	204.9597919	99.18840332	133.0702683	175.8339853	174.0012033	133.7660923	224	106	123	157	180	138
ENSG00000020922.12	MRE11	11	94415578	94493908	-	78331	-0.287794863	0.105651381	0.998640839	3016.751937	3978.765009	3492.283138	2900.700777	2648.684984	3041.724622	3297	4252	3228	2590	2740	3138
ENSG00000021300.13	PLEKHB1	11	73646178	73662819	+	16642	-2.162145235	0.055072168	0.998640839	21.04497863	13.10035516	20.55556989	4.47984676	0	7.754556078	23	14	19	4	0	8
ENSG00000021355.12	SERPINB1	6	2832332	2842006	-	9675	0.216555484	0.142021434	0.998640839	3141.19181	3087.005119	3023.832519	3452.84189	3729.425792	3568.065115	3433	3299	2795	3083	3858	3681
ENSG00000021461.16	CYP3A43	7	99828013	99866102	+	38090	NA	NA	NA	0	0	0	0	0	0	0	0	0	0	0	0
ENSG00000021488.12	SLC7A9	19	32830509	32869766	-	39258	-1.268732556	0.580173971	0.998640839	4.574995354	3.742958616	1.0818721	0	0	3.877278039	5	4	1	0	0	4
ENSG00000021574.11	SPAST	2	32063611	32157637	+	94027	-0.753766369	0.014898885	0.730409481	520.6344713	1075.164862	914.1819243	658.5374737	413.7361946	416.8073892	569	1149	845	588	428	430
ENSG00000021645.18	NRXN3	14	78170373	79868290	+	1697918	0.530549605	0.771559715	0.998640839	0	6.550177578	5.409360499	5.59980845	0	11.63183412	0	7	5	5	0	12
ENSG00000021762.19	OSBPL5	11	3087116	3166739	-	79624	0.066849727	0.794559673	0.998640839	641.4143487	1104.172792	1218.187984	968.7668619	1056.573974	1077.883295	701	1180	1126	865	1093	1112
ENSG00000021776.10	AQR	15	34851782	34969839	-	118058	-0.111672595	0.566440133	0.998640839	1974.567995	2715.516476	2586.75619	2439.276561	2294.882537	2000.675468	2158	2902	2391	2178	2374	2064
ENSG00000021826.14	CPS1	2	210477682	210679107	+	201426	-0.081939463	0.716346256	0.998640839	25178.94443	44015.32184	40795.23314	36833.30006	32138.02226	34944.93765	27518	47038	37708	32888	33246	36051
ENSG00000021852.12	C8B	1	56929210	56966140	-	36931	NA	NA	NA	0	0	0	0	0	0	0	0	0	0	0	0
ENSG00000022267.16	FHL1	X	136146702	136211359	+	64658	-0.034310166	0.876171107	0.998640839	1382.563596	1244.53374	1119.737623	927.3282793	1297.275638	1433.623555	1511	1330	1035	828	1342	1479
ENSG00000022277.12	RTFDC1	20	56468585	56519449	+	50865	0.104797971	0.536384561	0.998640839	4178.800757	3640.027254	4203.073107	4802.395727	4255.296095	3870.492803	4567	3890	3885	4288	4402	3993
ENSG00000022355.16	GABRA1	5	161847063	161899981	+	52919	NA	NA	NA	0	0	0	0	0	0	0	0	0	0	0	0
ENSG00000022556.15	NLRP2	19	54953130	55001142	+	48013	3.048712759	0.442205498	0.998640839	0	0	0	4.47984676	0	0	0	0	0	4	0	0
ENSG00000022567.9	SLC45A4	8	141207166	141308305	-	101140	-0.056201799	0.808446281	0.998640839	367.8296265	456.6409512	503.0705264	394.2265149	487.2033694	394.5130405	402	488	465	352	504	407
ENSG00000022840.15	RNF10	12	120533480	120577594	+	44115	0.029219688	0.86879672	0.998640839	4448.725483	3259.181215	3830.909105	3984.823693	3920.827115	3869.523483	4862	3483	3541	3558	4056	3992
ENSG00000022976.15	ZNF839	14	102317377	102342702	+	25326	0.117448002	0.69143747	0.998640839	294.6297008	629.7527871	510.6436311	563.3407301	446.6030886	546.6962035	322	673	472	503	462	564
ENSG00000023041.11	ZDHHC6	10	112424428	112446917	-	22490	0.056965768	0.752713365	0.998640839	1444.783533	1905.165936	1715.84915	1665.383033	1791.245721	1812.627483	1579	2036	1586	1487	1853	1870
ENSG00000023171.16	GRAMD1B	11	123358428	123627774	+	269347	-0.374281287	0.108768185	0.998640839	3957.370981	6833.706693	6971.583811	4772.156761	4333.596637	4597.482435	4325	7303	6444	4261	4483	4743
ENSG00000023191.16	RNH1	11	494512	507300	-	12789	-0.08451827	0.609540395	0.998640839	2418.342544	2118.514577	2110.732467	2144.726636	2197.248529	1927.976505	2643	2264	1951	1915	2273	1989
ENSG00000023228.13	NDUFS1	2	206114817	206159603	-	44787	0.102124979	0.561853789	0.998640839	2579.382381	3334.976127	3195.850183	3243.409054	3064.354526	3470.163845	2819	3564	2954	2896	3170	3580
ENSG00000023287.12	RB1CC1	8	52622456	52745843	-	123388	-0.331397539	0.189215163	0.998640839	5512.869402	3296.610801	2831.259285	2918.620164	3125.254947	3208.447577	6025	3523	2617	2606	3233	3310
ENSG00000023318.7	ERP44	9	99979179	100099040	-	119862	-0.098235163	0.557779988	0.998640839	2051.427917	2084.827949	2036.083292	1695.621999	1974.913658	2094.699461	2242	2228	1882	1514	2043	2161
ENSG00000023330.14	ALAS1	3	52198086	52214327	+	16242	-0.289982867	0.180676636	0.998640839	3105.506847	2155.008423	2059.884478	1790.818742	2237.84881	1958.994729	3394	2303	1904	1599	2315	2021
ENSG00000023445.13	BIRC3	11	102317450	102339403	+	21954	-0.4621767	0.066538294	0.998640839	1138.258844	1645.966051	1226.842961	811.9722253	820.7056758	1278.532433	1244	1759	1134	725	849	1319
ENSG00000023516.8	AKAP11	13	42272153	42323267	+	51115	-0.266285557	0.140222706	0.998640839	1419.163559	1614.150903	1844.59193	1422.351346	1308.875719	1324.09045	1551	1725	1705	1270	1354	1366
ENSG00000023572.8	GLRX2	1	193096468	193106114	-	9647	-0.037552765	0.87119969	0.998640839	423.6445698	550.2149165	601.5208874	437.9050208	536.5037103	559.2973571	463	588	556	391	555	577
ENSG00000023608.4	SNAPC1	14	61762357	61796428	+	34072	0.067900335	0.763798915	0.998640839	559.9794314	778.5353921	608.01212	615.9789295	627.3710054	796.780637	612	832	562	550	649	822
ENSG00000023697.12	DERA	12	15911172	16037282	+	126111	0.172949369	0.497295106	0.998640839	507.8244843	687.7686457	778.9479118	744.7745239	576.1373178	904.3751026	555	735	720	665	596	933
ENSG00000023734.10	STRAP	12	15882391	15903478	+	21088	-0.057272572	0.740979373	0.998640839	9494.030359	7406.379361	7205.268184	7670.617615	7732.420142	7765.218593	10376	7915	6660	6849	7999	8011
ENSG00000023839.10	ABCC2	10	99782732	99852192	+	69461	0.28930451	0.365218248	0.998640839	511.4844806	1343.722143	1163.012507	1236.437706	1047.873913	1403.57465	559	1436	1075	1104	1084	1448
ENSG00000023892.10	DEF6	6	35297852	35321771	+	23920	0.894825991	0.352909681	0.998640839	4.574995354	4.67869827	14.0643373	17.91938704	16.43344698	8.723875588	5	5	13	16	17	9
ENSG00000023902.13	PLEKHO1	1	150149183	150164720	+	15538	-0.571988681	0.03356655	0.971499851	433.7095596	468.8055667	535.5266894	342.7082771	226.2015644	398.3903185	474	501	495	306	234	411
ENSG00000023909.9	GCLM	1	93885205	93909456	-	24252	0.642402475	0.000452782	0.006859445	50.24957463	51.5974852	48.0050677	86.34704315	80.25069572	78.0477899	2450	3186	2418	2603	2626	3323
ENSG00000024048.10	UBR2	6	42564062	42693504	+	129443	-0.252213616	0.147627641	0.998640839	2604.087356	2208.345583	2030.673931	1878.175754	1996.180472	1871.755973	2846	2360	1877	1677	2065	1931
ENSG00000024422.11	EHD2	19	47713343	47743134	+	29792	-0.558406883	0.020435533	0.830225063	6163.433741	7105.071193	5318.483242	5569.569484	3999.127657	3054.325775	6736	7593	4916	4973	4137	3151
ENSG00000024526.16	DEPDC1	1	68474152	68497221	-	23070	-0.480399988	0.031444519	0.95301719	3156.746794	2475.031385	1899.767407	1592.585523	1886.946383	1919.252629	3450	2645	1756	1422	1952	1980
ENSG00000024862.17	CCDC28A	6	138773509	138793319	+	19811	-0.06641745	0.824013509	0.998640839	484.0345085	271.3644997	292.1054669	333.7485836	275.5019053	391.6050819	529	290	270	298	285	404
ENSG00000025039.14	RRAGD	6	89364636	89412270	-	47635	-0.1165201	0.730841966	0.998640839	583.7694072	273.235979	250.9943271	353.907894	348.0024067	320.8447577	638	292	232	316	360	331
ENSG00000025156.12	HSF2	6	122399546	122433119	+	33574	-0.071176005	0.815132737	0.998640839	284.564711	269.4930204	263.9767923	223.992338	365.402527	189.0173044	311	288	244	200	378	195
ENSG00000025293.16	PHF20	20	35771974	35950381	+	178408	0.00357959	0.983855861	0.998640839	3986.650952	5226.105968	4892.225635	5126.064655	4441.864052	4572.280128	4357	5585	4522	4577	4595	4717
ENSG00000025423.11	HSD17B6	12	56752161	56787790	+	35630	-0.493390567	0.315565199	0.998640839	34.76996469	81.4093499	78.97666328	42.55854422	46.40032089	49.435295	38	87	73	38	48	51
ENSG00000025434.18	NR1H3	11	47248300	47269032	+	20733	0.075458438	0.780830896	0.998640839	319.3346757	598.8733786	546.3454104	496.1430287	500.7367963	545.726884	349	640	505	443	518	563
ENSG00000025708.13	TYMP	22	50525752	50530056	-	4305	0.568209988	0.001446992	0.249793687	882.0591043	849.6516058	948.8018315	1226.358051	1474.176862	1272.716516	964	908	877	1095	1525	1313
ENSG00000025770.18	NCAPH2	22	50508216	50523472	+	15257	0.035958678	0.87367063	0.998640839	4621.660307	3185.257782	2903.744716	3163.891774	3578.624749	4238.834216	5051	3404	2684	2825	3702	4373
ENSG00000025772.7	TOMM34	20	44942130	44960486	-	18357	0.083664643	0.668858745	0.998640839	2724.867233	1980.025108	1932.22357	2410.157557	2247.515543	2376.771438	2978	2116	1786	2152	2325	2452
ENSG00000025796.13	SEC63	6	107867756	107958189	-	90434	-0.401781926	0.009094927	0.596867866	4863.220062	5188.676381	4415.120039	3588.357255	3720.725732	3641.733398	5315	5545	4081	3204	3849	3757
ENSG00000025800.13	KPNA6	1	32108038	32176568	+	68531	0.003150045	0.985534321	0.998640839	8411.586458	6479.061364	6447.957714	7172.234663	7171.749598	7042.106239	9193	6924	5960	6404	7419	7265
ENSG00000026025.15	VIM	10	17228259	17237593	+	9335	-0.416788994	0.096216238	0.998640839	98953.48952	62367.04794	51569.59738	46681.1232	61559.6924	51233.38269	108146	66650	47667	41681	63682	52855
ENSG00000026036.21	RTEL1-TNFRSF6B	20	63659300	63698684	+	39385	0.059553529	0.700970564	0.998640839	3389.156558	3542.71033	3617.780301	3751.871662	3356.289878	3886.001915	3704	3786	3344	3350	3472	4009
ENSG00000026103.21	FAS	10	88990582	89015785	+	25204	-0.156580165	0.603638822	0.998640839	430.9645624	482.8416615	372.1640023	323.6689284	275.5019053	554.4507596	471	516	344	289	285	572
ENSG00000026297.15	RNASET2	6	166929504	166957191	-	27688	0.20010014	0.371959401	0.998640839	395.2795986	387.3962168	402.4564211	453.5844845	530.7036702	377.0652893	432	414	372	405	549	389
ENSG00000026508.17	CD44	11	35138870	35232402	+	93533	-0.498724856	0.11307585	0.998640839	12131.97268	7394.214746	7755.941083	7472.384396	8391.691368	3444.961538	13259	7902	7169	6672	8681	3554
ENSG00000026559.13	KCNG1	20	51003656	51023129	-	19474	0.188227729	0.659651137	0.998640839	69.53992939	168.4331377	170.9357918	209.432836	151.7677163	104.6865071	76	180	158	187	157	108
ENSG00000026652.13	AGPAT4	6	161129979	161274061	-	144083	-0.129419132	0.782388535	0.998640839	67.70993124	58.9515982	63.83045388	72.79750985	69.60048134	31.98754382	74	63	59	65	72	33
ENSG00000026751.16	SLAMF7	1	160739057	160754821	+	15765	NA	NA	NA	0	0	0	0	0	0	0	0	0	0	0	0
ENSG00000026950.16	BTN3A1	6	26402237	26415216	+	12980	0.063901871	0.802591649	0.998640839	266.2647296	385.5247374	417.6026305	409.9059785	367.3358737	340.2311479	291	412	386	366	380	351
ENSG00000027001.9	MIPEP	13	23730189	23889419	-	159231	-0.052241799	0.903717555	0.998640839	68.62493031	234.8706532	175.2632802	178.0739087	132.4342492	151.2138435	75	251	162	159	137	156
ENSG00000027075.14	PRKCH	14	61187559	61550976	+	363418	-0.805664004	0.033523223	0.971499851	133.5898643	204.9269842	130.9065241	64.95777802	82.16723491	121.1649387	146	219	121	58	85	125
ENSG00000027644.4	INSRR	1	156840063	156859018	-	18956	-0.069495212	0.937517795	0.998640839	13.72498606	5.614437924	20.55556989	15.67946366	8.700060167	13.57047314	15	6	19	14	9	14
ENSG00000027697.13	IFNGR1	6	137197484	137219449	-	21966	0.395863504	0.017597136	0.790501272	1864.768106	1528.998595	1635.790615	2143.606675	2225.282056	2248.821263	2038	1634	1512	1914	2302	2320
ENSG00000027847.13	B4GALT7	5	177600100	177610347	+	10248	0.058062102	0.758292214	0.998640839	848.2041387	992.8197729	1050.497809	909.4088923	1015.00702	1084.668531	927	1061	971	812	1050	1119
ENSG00000027869.11	SH2D2A	1	156806243	156816862	-	10620	-0.102386691	0.77367801	0.998640839	89.66990894	173.111836	148.2164777	146.7149814	123.734189	112.4410631	98	185	137	131	128	116
ENSG00000028116.16	VRK2	2	57907651	58159920	+	252270	0.004065162	0.982971481	0.998640839	1365.178614	1675.90972	1415.088706	1389.872457	1363.9761	1714.726213	1492	1791	1308	1241	1411	1769
ENSG00000028137.18	TNFRSF1B	1	12167003	12209228	+	42226	5.543435831	0.024269756	0.878580326	0	0	0	21.27927211	0	3.877278039	0	0	0	19	0	4
ENSG00000028203.17	VEZT	12	95217746	95302790	+	85045	-0.292104803	0.087151877	0.998640839	2133.777833	2082.02073	2120.469315	1700.101845	1535.077283	1939.608339	2332	2225	1960	1518	1588	2001
ENSG00000028277.21	POU2F2	19	42086110	42196585	-	110476	1.06480625	0.197049307	0.998640839	13.72498606	7.485917232	9.736848898	36.95873577	14.50010028	13.57047314	15	8	9	33	15	14
ENSG00000028310.17	BRD9	5	850291	892824	-	42534	0.089725134	0.552222142	0.998640839	6803.933091	5890.481122	6043.337549	6511.457266	6753.180037	6675.703464	7436	6295	5586	5814	6986	6887
ENSG00000028528.14	SNX1	15	64094123	64146090	+	51968	0.02179288	0.891679916	0.998640839	5660.184252	5158.732712	4592.547063	5363.496533	5230.669507	5053.062604	6186	5513	4245	4789	5411	5213
ENSG00000028839.9	TBPL1	6	133952170	133990432	+	38263	0.027177637	0.922286863	0.998640839	454.7545382	248.906748	371.0821302	335.988507	349.9357534	409.0528331	497	266	343	300	362	422
ENSG00000029153.14	ARNTL2	12	27332854	27425289	+	92436	-0.33767618	0.213029854	0.998640839	799.7091879	1200.553976	787.6028886	652.9376653	971.5067187	581.5917059	874	1283	728	583	1005	600
ENSG00000029363.16	BCLAF1	6	136256627	136289851	-	33225	-0.196466329	0.185619804	0.998640839	7627.432255	7615.985044	6826.612949	6566.335389	6194.442839	6500.256633	8336	8139	6310	5863	6408	6706
ENSG00000029364.11	SLC39A9	14	69398015	69462388	+	64374	0.110798021	0.50891642	0.998640839	3439.481507	3230.173286	3449.008254	3409.163384	3357.256551	4159.350016	3759	3452	3188	3044	3473	4291
ENSG00000029534.19	ANK1	8	41653220	41896762	-	243543	0.148060995	0.72240939	0.998640839	112.5448857	274.1717186	269.3861528	366.2274726	197.2013638	163.8149972	123	293	249	327	204	169
ENSG00000029559.6	IBSP	4	87799581	87812435	+	12855	NA	NA	NA	0	0	0	0	0	0	0	0	0	0	0	0
ENSG00000029639.10	TFB1M	6	155257509	155314493	-	56985	0.012831743	0.966616882	0.998640839	149.1448486	230.1919549	273.7136412	228.4721848	192.367997	237.4832799	163	246	253	204	199	245
ENSG00000029725.16	RABEP1	17	5282265	5385812	+	103548	-0.016302727	0.935808934	0.998640839	2324.09764	3472.529856	2955.674576	3101.17392	2575.21781	2977.749534	2540	3711	2732	2769	2664	3072
ENSG00000029993.14	HMGB3	X	150980509	150990775	+	10267	-0.221871577	0.163458731	0.998640839	3154.916796	3389.249027	2849.651111	2737.18637	2589.71791	2728.63442	3448	3622	2634	2444	2679	2815
ENSG00000030066.13	NUP160	11	47778087	47848555	-	70469	-0.160354764	0.310507912	0.998640839	5687.634224	6434.145861	6124.477957	5801.401554	4940.667502	5585.219015	6216	6876	5661	5180	5111	5762
ENSG00000030110.12	BAK1	6	33572547	33580293	-	7747	0.292113908	0.150372951	0.998640839	744.8092437	753.2704215	579.8834455	935.1680112	814.9056357	795.8113175	814	805	536	835	843	821
ENSG00000030304.13	MUSK	9	110668771	110801620	+	132850	NA	NA	NA	0	0	0	0	0	0	0	0	0	0	0	0
ENSG00000030419.16	IKZF2	2	212999691	213152427	-	152737	-0.238620957	0.177059583	0.998640839	1080.613903	986.2695953	1172.749356	867.9703098	924.1397244	952.8410781	1181	1054	1084	775	956	983
ENSG00000030582.17	GRN	17	44345086	44353102	+	8017	-0.082408069	0.61230257	0.998640839	14039.74574	11939.10225	12470.73969	11934.31177	13313.99208	11066.72084	15344	12759	11527	10656	13773	11417
ENSG00000031003.10	FAM13B	5	137937960	138051961	-	114002	-0.276888905	0.059596919	0.998640839	5144.124776	5179.318985	4830.558925	4352.171127	4102.561706	4053.69419	5622	5535	4465	3886	4244	4182
ENSG00000031081.10	ARHGAP31	3	119294373	119420714	+	126342	0.265682788	0.499961984	0.998640839	75.94492288	129.1320723	83.30415168	155.6746749	101.500702	90.14671441	83	138	77	139	105	93
ENSG00000031691.6	CENPQ	6	49463378	49493107	+	29730	-0.529643278	0.009243699	0.596867866	752.1292363	676.5397698	667.5150855	493.9031053	418.5695614	539.9109669	822	723	617	441	433	557
ENSG00000031698.12	SARS	1	109213918	109238169	+	24252	-0.087249178	0.562004896	0.998640839	4103.770833	3702.721811	3760.587419	3717.152849	3675.292084	3496.335472	4485	3957	3476	3319	3802	3607
ENSG00000031823.14	RANBP3	19	5916139	5978142	-	62004	0.028502908	0.867481129	0.998640839	2991.131963	2417.015526	2450.440306	2619.590393	2813.986127	2582.267174	3269	2583	2265	2339	2911	2664
ENSG00000032219.18	ARID4A	14	58298385	58373887	+	75503	-0.66142855	0.006559779	0.529803947	1461.253516	1032.120838	852.5152146	631.6583932	707.6048936	776.4249273	1597	1103	788	564	732	801
ENSG00000032389.12	EIPR1	2	3188925	3377882	-	188958	0.329735943	0.178171536	0.998640839	528.869463	887.081192	853.5970867	909.4088923	878.7060769	1063.343502	578	948	789	812	909	1097
ENSG00000032444.15	PNPLA6	19	7534004	7561764	+	27761	0.122804656	0.44529955	0.998640839	4625.320303	5117.560168	5716.612175	5650.206726	5388.237264	5793.62271	5055	5469	5284	5045	5574	5977
ENSG00000032742.17	IFT88	13	20567069	20691437	+	124369	-0.012244784	0.96847235	0.998640839	117.1198811	155.3327826	153.6258382	152.3147898	116.0008022	154.1218021	128	166	142	136	120	159
ENSG00000033011.11	ALG1	16	5033960	5087379	+	53420	-0.026929276	0.906494761	0.998640839	1009.243975	1689.010075	1473.5098	1497.38878	1256.675358	1340.568882	1103	1805	1362	1337	1300	1383
ENSG00000033030.13	ZCCHC8	12	122471600	122501073	-	29474	-0.270192135	0.33749161	0.998640839	5635.479277	2765.110678	2891.844123	2947.739168	3673.358737	2743.174213	6159	2955	2673	2632	3800	2830
ENSG00000033050.7	ABCF2	7	151207837	151227230	-	19394	0.145503146	0.447833636	0.998640839	3552.941392	5025.857682	5023.132159	5205.581935	4768.599645	5070.510356	3883	5371	4643	4648	4933	5231
ENSG00000033100.16	CHPF2	7	151232489	151238827	+	6339	0.163259885	0.489937111	0.998640839	5351.829565	4954.741468	7997.198561	7637.018764	7467.551644	5391.355113	5849	5295	7392	6819	7725	5562
ENSG00000033122.18	LRRC7	1	69568398	70151945	+	583548	-0.80675202	0.268762234	0.998640839	40.25995912	20.58627239	35.70177929	30.23896563	6.766713464	18.41707069	44	22	33	27	7	19
ENSG00000033170.16	FUT8	14	65410592	65744121	+	333530	-0.175230225	0.526608785	0.998640839	933.2990523	2054.88428	1825.118232	1399.952113	1442.276641	1420.053082	1020	2196	1687	1250	1492	1465
ENSG00000033178.12	UBA6	4	67612652	67701179	-	88528	-0.260162245	0.112869476	0.998640839	5654.694258	4989.363835	4575.23711	4059.861126	4501.7978	4146.748863	6180	5332	4229	3625	4657	4278
ENSG00000033327.12	GAB2	11	78215297	78418348	-	203052	-0.059340803	0.788987275	0.998640839	1010.158974	727.0697112	678.3338065	798.532685	807.1722489	713.4191592	1104	777	627	713	835	736
ENSG00000033627.16	ATP6V0A1	17	42458844	42522611	+	63768	0.464793664	0.022335374	0.851959629	2292.072673	1647.837531	2122.63306	3222.129782	2710.552079	2434.930609	2505	1761	1962	2877	2804	2512
ENSG00000033800.13	PIAS1	15	68054179	68198603	+	144425	-0.028193557	0.873346979	0.998640839	2738.592219	2252.325347	2306.551317	2309.361005	2649.651658	2197.447329	2993	2407	2132	2062	2741	2267
ENSG00000033867.16	SLC4A7	3	27372721	27484420	-	111700	-0.369807115	0.026109331	0.892195752	4204.420731	4250.129508	3419.797707	3067.575069	3030.520958	3092.129236	4595	4542	3161	2739	3135	3190
ENSG00000034053.14	APBA2	15	28884483	29118315	+	233833	5.376277288	0.071145224	0.998640839	0	0	0	22.3992338	0	0	0	0	0	20	0	0
ENSG00000034152.18	MAP2K3	17	21284672	21315240	+	30569	0.33900436	0.069684116	0.998640839	4200.760734	3426.678613	3436.025789	4356.650974	5447.204338	4190.368241	4591	3662	3176	3890	5635	4323
ENSG00000034239.10	EFCAB1	8	48710789	48735311	-	24523	NA	NA	NA	0	0	0	0	0	0	0	0	0	0	0	0
ENSG00000034510.5	TMSB10	2	84905625	84906675	+	1051	0.095645464	0.723601423	0.998640839	70796.22311	32277.40362	41594.73662	48955.76539	58294.26981	47334.77962	77373	34494	38447	43712	60304	48833
ENSG00000034533.11	ASTE1	3	131013875	131027649	-	13775	-0.016009311	0.951370786	0.998640839	391.6196023	609.1665148	549.5910267	391.9865915	574.203971	566.0825937	428	651	508	350	594	584
ENSG00000034677.12	RNF19A	8	100257060	100336218	-	79159	-0.116519241	0.586322087	0.998640839	1916.923053	1734.861319	1377.223183	1273.396442	1796.079088	1569.328286	2095	1854	1273	1137	1858	1619
ENSG00000034693.14	PEX3	6	143450807	143490010	+	39204	0.196917871	0.32984668	0.998640839	801.5391861	815.9649783	629.649562	864.6104247	934.7731313	777.3942468	876	872	582	772	967	802
ENSG00000034713.7	GABARAPL2	16	75566351	75577881	+	11531	-0.017884518	0.922984004	0.998640839	1002.838982	798.1859249	869.8251682	872.4501565	858.4059365	907.2830611	1096	853	804	779	888	936
ENSG00000034971.16	MYOC	1	171635417	171652683	-	17267	NA	NA	NA	0	0	0	0	0	0	0	0	0	0	0	0
ENSG00000035115.21	SH3YL1	2	217730	266398	-	48669	0.328445983	0.415671384	0.998640839	77.77492102	179.6620136	94.12287268	114.2360924	178.8345701	148.305885	85	192	87	102	185	153
ENSG00000035141.7	FAM136A	2	70295975	70302090	-	6116	-0.138093939	0.489237631	0.998640839	1815.358157	2561.119433	2141.024885	2127.927211	1718.74522	2076.28239	1984	2737	1979	1900	1778	2142
ENSG00000035403.17	VCL	10	73995193	74121363	+	126171	-0.267160891	0.164348764	0.998640839	22461.39719	15776.57057	15706.61914	15220.27937	14496.23359	15109.75252	24548	16860	14518	13590	14996	15588
ENSG00000035499.12	DEPDC1B	5	60596912	60700190	-	103279	-0.395294594	0.231610764	0.998640839	455.6695373	305.9868669	239.093734	217.2725679	341.2356932	202.5877775	498	327	221	194	353	209
ENSG00000035664.11	DAPK2	15	63907036	64072033	-	164998	0.239813466	0.285260653	0.998640839	575.5344156	529.6286442	667.5150855	576.7802704	680.5380398	834.5840979	629	566	617	515	704	861
ENSG00000035681.7	NSMAF	8	58583504	58659844	-	76341	-0.041935702	0.852734684	0.998640839	684.419305	1048.028412	907.6906917	891.4895053	742.4051343	930.5467294	748	1120	839	796	768	960
ENSG00000035687.9	ADSS	1	244408494	244452134	-	43641	-0.448116511	0.009347812	0.598021668	2846.562109	2807.218962	2544.563179	1757.219892	2037.747426	2213.92576	3111	3000	2352	1569	2108	2284
ENSG00000035720.7	STAP1	4	67558728	67607337	+	48610	NA	NA	NA	0	0	0	0	0	0	0	0	0	0	0	0
ENSG00000035862.12	TIMP2	17	78852977	78925387	-	72411	-0.176624342	0.76451385	0.998640839	31161.20836	8995.265294	30742.47759	27135.55179	21493.98198	14099.72159	34056	9613	28416	24229	22235	14546
ENSG00000035928.15	RFC1	4	39287456	39366375	-	78920	-0.413579034	0.013334796	0.697318365	3949.13599	3898.291399	3421.961451	2668.868707	3132.988334	2658.843415	4316	4166	3163	2383	3241	2743
ENSG00000036054.12	TBC1D23	3	100261000	100325251	+	64252	0.002427874	0.992181397	0.998930641	2295.732669	2403.915171	2089.095025	2450.476178	2864.253142	1485.966808	2509	2569	1931	2188	2963	1533
ENSG00000036257.12	CUL3	2	224470150	224585397	-	115248	-0.041748697	0.835115598	0.998640839	2029.467939	2003.418599	1515.702812	1731.460773	1604.677764	2054.957361	2218	2141	1401	1546	1660	2120
ENSG00000036448.9	MYOM2	8	2045040	2165552	+	120513	0.264435407	0.698969786	0.998640839	34.76996469	13.10035516	84.38602378	61.59789295	29.00020056	67.85236568	38	14	78	55	30	70
ENSG00000036473.6	OTC	X	38352545	38421450	+	68906	NA	NA	NA	0	0	0	0	0	0	0	0	0	0	0	0
ENSG00000036530.8	CYP46A1	14	99684304	99727301	+	42998	-0.023582691	0.985701403	0.998640839	0	16.84331377	25.96493039	2.23992338	29.96687391	9.693195098	0	18	24	2	31	10
ENSG00000036549.12	ZZZ3	1	77562416	77683419	-	121004	-0.142852105	0.46896679	0.998640839	2368.017595	2079.213511	1752.632802	1732.580734	1722.611913	2160.613187	2588	2222	1620	1547	1782	2229
ENSG00000036565.14	SLC18A1	8	20144855	20183206	-	38352	NA	NA	NA	0	0	0	0	0	0	0	0	0	0	0	0
ENSG00000036672.15	USP2	11	119355215	119381726	-	26512	0.072564418	0.820280563	0.998640839	134.5048634	112.2887585	100.6141053	135.5153645	123.734189	106.6251461	147	120	93	121	128	110
ENSG00000036828.15	CASR	3	122183683	122291629	+	107947	-3.033773455	0.443963409	0.998640839	4.574995354	0	0	0	0	0	5	0	0	0	0	0
ENSG00000037042.8	TUBG2	17	42659305	42667006	+	7702	0.18502044	0.341011954	0.998640839	937.8740476	1150.959774	1174.9131	1406.671883	1153.241309	1150.582258	1025	1230	1086	1256	1193	1187
ENSG00000037241.7	RPL26L1	5	172958729	172969771	+	11043	0.38363659	0.10685555	0.998640839	958.0040272	1444.782026	1700.702941	1678.822573	1983.613718	1689.523906	1047	1544	1572	1499	2052	1743
ENSG00000037280.15	FLT4	5	180601506	180649624	-	48119	-2.383302914	0.375126534	0.998640839	4.574995354	5.614437924	0	0	1.933346704	0	5	6	0	0	2	0
ENSG00000037474.14	NSUN2	5	6599239	6633291	-	34053	0.088603324	0.554320078	0.998640839	16116.79363	15161.78961	15586.53134	15258.35806	16698.31548	17876.1904	17614	16203	14407	13624	17274	18442
ENSG00000037637.10	FBXO42	1	16246839	16352454	-	105616	-0.305240925	0.115762123	0.998640839	1588.438387	1193.068059	1292.837159	1006.845559	1099.107601	1191.293678	1736	1275	1195	899	1137	1229
ENSG00000037749.11	MFAP3	5	154038906	154220478	+	181573	0.04452706	0.834826011	0.998640839	1110.808872	1141.602378	1063.480274	1066.203529	1424.876521	928.6080904	1214	1220	983	952	1474	958
ENSG00000037757.13	MRI1	19	13764532	13774282	+	9751	-0.034473874	0.83304771	0.998640839	1529.878446	1720.825224	1701.784813	1648.583608	1517.677163	1669.168196	1672	1839	1573	1472	1570	1722
ENSG00000037897.16	METTL1	12	57768471	57772793	-	4323	0.420053536	0.023456379	0.86475851	616.7093738	669.9895923	586.3746781	824.2918039	901.9062374	780.3022054	674	716	542	736	933	805
ENSG00000037965.5	HOXC8	12	54009106	54012362	+	3257	-0.620875263	0.161907097	0.998640839	108.8848894	157.2042619	74.64917488	104.1564372	68.63380799	49.435295	119	168	69	93	71	51
ENSG00000038002.8	AGA	4	177430770	177442503	-	11734	0.01807828	0.936064748	0.998640839	473.9695187	586.7087631	627.4858178	620.4587763	616.7375985	472.0586013	518	627	580	554	638	487
ENSG00000038210.12	PI4K2B	4	25233975	25279092	+	45118	-0.038315859	0.872220619	0.998640839	1116.298866	1835.921201	1611.989429	1582.505868	1207.375017	1654.628403	1220	1962	1490	1413	1249	1707
ENSG00000038219.12	BOD1L1	4	13568738	13627723	-	58986	-0.212063807	0.297940766	0.998640839	4004.035934	3341.526304	2565.118748	2812.223804	3009.254145	2735.419657	4376	3571	2371	2511	3113	2822
ENSG00000038274.16	MAT2B	5	163503114	163519336	+	16223	0.129576353	0.495609031	0.998640839	1090.678892	1432.61741	1346.930764	1284.596058	1516.710489	1431.684916	1192	1531	1245	1147	1569	1477
ENSG00000038295.7	TLL1	4	165873258	166103895	+	230638	-0.641563181	0.006672961	0.529803947	1118.128865	1754.511851	1838.100697	1055.003912	872.9060368	1091.453768	1222	1875	1699	942	903	1126
ENSG00000038358.14	EDC4	16	67873023	67884503	+	11481	-0.117326428	0.528832745	0.998640839	5837.694072	4364.289746	4800.266506	4489.926415	5174.602453	4166.135253	6380	4664	4437	4009	5353	4298
ENSG00000038382.18	TRIO	5	14143702	14532128	+	388427	0.016348519	0.916247205	0.998640839	9667.880183	11225.13289	11293.66285	11428.08908	10288.30448	10836.99212	10566	11996	10439	10204	10643	11180
ENSG00000038427.15	VCAN	5	83471465	83582303	+	110839	NA	NA	NA	0	0	0	0	0	0	0	0	0	0	0	0
ENSG00000038532.14	CLEC16A	16	10944488	11182189	+	237702	-0.001453922	0.994242325	0.999036131	1142.83384	1560.813743	1615.235045	1486.189163	1320.475799	1507.291838	1249	1668	1493	1327	1366	1555
ENSG00000038945.14	MSR1	8	16107878	16567490	-	459613	NA	NA	NA	0	0	0	0	0	0	0	0	0	0	0	0
ENSG00000039068.18	CDH1	16	68737225	68835548	+	98324	1.630043368	0.087803591	0.998640839	3.659996283	3.742958616	8.654976798	13.43954028	23.20016045	12.60115363	4	4	8	12	24	13
ENSG00000039123.15	SKIV2L2	5	55307760	55425581	+	117822	-0.37606735	0.057067988	0.998640839	1212.373769	1737.668537	1557.895824	1200.598932	1131.007822	1141.858383	1325	1857	1440	1072	1170	1178
ENSG00000039139.9	DNAH5	5	13690331	13944543	-	254213	0.343296593	0.505952053	0.998640839	27.44997213	62.69455682	34.61990719	62.71785464	50.2670143	45.55801696	30	67	32	56	52	47
ENSG00000039319.16	ZFYVE16	5	80408013	80479350	+	71338	-0.361710173	0.161099486	0.998640839	1626.868348	1223.947467	1753.714674	1467.149814	815.872309	1300.826782	1778	1308	1621	1310	844	1342
ENSG00000039523.19	RIPOR1	16	67518418	67546788	+	28371	0.01288985	0.931427753	0.998640839	2579.382381	2423.565704	2574.855597	2505.354301	2533.650855	2606.500162	2819	2590	2380	2237	2621	2689
ENSG00000039537.13	C6	5	41142234	41261438	-	119205	NA	NA	NA	0	0	0	0	0	0	0	0	0	0	0	0
ENSG00000039560.13	RAI14	5	34656237	34832627	+	176391	0.162322048	0.666452133	0.998640839	97.90490058	218.0273394	142.8071172	219.5124912	136.3009426	157.9990801	107	233	132	196	141	163
ENSG00000039600.10	SOX30	5	157625679	157671480	-	45802	NA	NA	NA	0	0	0	0	0	0	0	0	0	0	0	0
ENSG00000039650.11	PNKP	19	49859882	49878351	-	18470	-0.058045491	0.73565023	0.998640839	2161.227805	1901.422977	1858.656267	1889.375371	1727.44528	2071.435792	2362	2032	1718	1687	1787	2137
ENSG00000039987.6	BEST2	19	12751702	12758458	+	6757	-0.835467016	0.614684904	0.998640839	19.21498049	8.421656886	0	7.83973183	7.733386815	0	21	9	0	7	8	0
ENSG00000040199.18	PHLPP2	16	71637835	71724701	-	86867	-0.021250343	0.898463286	0.998640839	1603.993371	1718.953744	1460.527335	1635.144067	1496.410349	1582.898759	1753	1837	1350	1460	1548	1633
ENSG00000040275.16	SPDL1	5	169583634	169604778	+	21145	-0.197695665	0.321786524	0.998640839	2994.791959	4422.305605	3644.827104	3140.372579	2942.553683	3562.249198	3273	4726	3369	2804	3044	3675
ENSG00000040341.17	STAU2	8	73420369	73747708	-	327340	0.094795488	0.734275835	0.998640839	423.6445698	796.3144456	796.2578654	738.0547537	606.1041917	808.4124712	463	851	736	659	627	834
ENSG00000040487.12	PQLC2	1	19312326	19329300	+	16975	0.131339012	0.477306748	0.998640839	831.7341554	946.0327902	928.2462616	1108.762073	925.1063978	930.5467294	909	1011	858	990	957	960
ENSG00000040531.14	CTNS	17	3636468	3661542	+	25075	0.165011815	0.338055677	0.998640839	2114.562853	1782.584041	2062.048222	2022.650812	2407.98332	2249.790582	2311	1905	1906	1806	2491	2321
ENSG00000040608.13	RTN4R	22	20241415	20283246	-	41832	-0.424674875	0.038514722	0.996532881	428.2195652	409.8539685	431.6669678	306.8695031	310.302146	328.5993138	468	438	399	274	321	339
ENSG00000040633.12	PHF23	17	7235028	7239722	-	4695	0.243422195	0.124420025	0.998640839	1515.238461	1427.002972	1487.574137	1759.459815	1824.112615	1660.44432	1656	1525	1375	1571	1887	1713
ENSG00000040731.10	CDH10	5	24487100	24644978	-	157879	-2.743099997	0.490191488	0.998640839	0	3.742958616	0	0	0	0	0	4	0	0	0	0
ENSG00000040933.15	INPP4A	2	98444854	98594390	+	149537	0.127311162	0.606718662	0.998640839	546.2544453	954.4544471	850.3514704	947.4875898	827.4723893	792.903359	597	1020	786	846	856	818
ENSG00000041353.9	RAB27B	18	54717860	54895516	+	177657	-0.020274984	0.931521663	0.998640839	8391.456479	5304.708099	4815.412716	5570.689446	6855.647412	5827.548893	9171	5669	4451	4974	7092	6012
ENSG00000041357.15	PSMA4	15	78540405	78552419	+	12015	-0.016236866	0.928340704	0.998640839	2845.64711	3811.267611	3523.657429	3545.798711	3106.888153	3413.943313	3110	4073	3257	3166	3214	3522
ENSG00000041515.15	MYO16	13	108596152	109208007	+	611856	-0.4641024	0.388656537	0.998640839	34.76996469	123.5176343	81.14040748	59.35796957	75.40052145	38.77278039	38	132	75	53	78	40
ENSG00000041802.10	LSG1	3	194640788	194672477	-	31690	-0.012440725	0.931770721	0.998640839	4604.275325	4536.465843	4359.944562	4330.891855	4432.197319	4621.715423	5032	4848	4030	3867	4585	4768
ENSG00000041880.14	PARP3	3	51942345	51948867	+	6523	0.164891641	0.379442245	0.998640839	846.3741405	1083.586519	905.5269475	996.7659041	1088.474194	1093.392407	925	1158	837	890	1126	1128
ENSG00000041982.15	TNC	9	115019578	115118257	-	98680	0.959095404	0.000676198	0.175097754	267.1797287	169.3688774	155.7895824	385.2668214	406.0028078	361.5561771	292	181	144	344	420	373
ENSG00000041988.15	THAP3	1	6624866	6635586	+	10721	0.11633674	0.486122365	0.998640839	1746.733226	1670.295282	1654.18244	2023.770774	1671.378225	1802.934288	1909	1785	1529	1807	1729	1860
ENSG00000042062.11	RIPOR3	20	50586108	50691528	-	105421	0.259671522	0.705795407	0.998640839	10.06498978	22.4577517	32.45616299	21.27927211	28.03352721	28.11026578	11	24	30	19	29	29
ENSG00000042088.13	TDP1	14	89954939	90044768	+	89830	-0.361110682	0.106348928	0.998640839	639.5843505	876.7880558	965.029913	649.5777802	588.7040713	693.0634495	699	937	892	580	609	715
ENSG00000042286.14	AIFM2	10	70098223	70132934	-	34712	0.244513426	0.230517902	0.998640839	1715.623258	2560.183693	2359.563049	2746.146064	2376.083099	2738.327615	1875	2736	2181	2452	2458	2825
ENSG00000042304.11	C2orf83	2	227610090	227648606	-	38517	NA	NA	NA	0	0	0	0	0	0	0	0	0	0	0	0
ENSG00000042317.16	SPATA7	14	88384924	88470350	+	85427	-0.057281139	0.869964577	0.998640839	90.58490802	112.2887585	119.005931	101.9165138	81.20056156	126.0115363	99	120	110	91	84	130
ENSG00000042429.11	MED17	11	93784227	93814963	+	30737	-0.105325575	0.606595179	0.998640839	2766.042191	2234.546294	1913.831744	1948.733341	2449.550274	2029.755053	3023	2388	1769	1740	2534	2094
ENSG00000042445.13	RETSAT	2	85342088	85354620	-	12533	-0.069397863	0.731093622	0.998640839	5716.914195	4353.99661	3735.70436	4295.053081	4728.966038	4135.117029	6248	4653	3453	3835	4892	4266
ENSG00000042493.15	CAPG	2	85394748	85418432	-	23685	0.181196326	0.307318391	0.998640839	1729.348244	1510.283802	1418.334323	1908.41472	1770.945581	1603.254469	1890	1614	1311	1704	1832	1654
ENSG00000042753.11	AP2S1	19	46838136	46850992	-	12857	0.002795348	0.985300691	0.998640839	3364.451584	3200.229617	3611.289069	3296.047254	3484.857434	3413.943313	3677	3420	3338	2943	3605	3522
ENSG00000042781.12	USH2A	1	215622894	216423396	-	800503	-0.514644598	0.768507663	0.998640839	8.234991638	0	14.0643373	0	2.900020056	12.60115363	9	0	13	0	3	13
ENSG00000042813.7	ZPBP	7	49850421	50121329	-	270909	NA	NA	NA	0	0	0	0	0	0	0	0	0	0	0	0
ENSG00000042832.11	TG	8	132866958	133134903	+	267946	-2.71311875	0.495101489	0.998640839	3.659996283	0	0	0	0	0	4	0	0	0	0	0
ENSG00000042980.12	ADAM28	8	24294040	24359018	+	64979	0.160673506	0.829416036	0.998640839	6.404993496	33.68662754	34.61990719	21.27927211	33.83356732	28.11026578	7	36	32	19	35	29
ENSG00000043039.6	BARX2	11	129375940	129452279	+	76340	3.3723913	0.393849199	0.998640839	0	0	0	5.59980845	0	0	0	0	0	5	0	0
ENSG00000043093.13	DCUN1D1	3	182938074	182985953	-	47880	-0.069545648	0.710386351	0.998640839	1979.14299	2186.823571	1688.802348	1978.972306	1630.777945	1970.626563	2163	2337	1561	1767	1687	2033
ENSG00000043143.20	JADE2	5	134524312	134583230	+	58919	0.087371838	0.622838445	0.998640839	3974.755964	4797.537206	4639.067564	5351.176955	4744.432811	4153.534099	4344	5127	4288	4778	4908	4285
ENSG00000043355.11	ZIC2	13	99981772	99986773	+	5002	-0.282046775	0.16438447	0.998640839	486.7795057	549.2791769	599.3571432	472.6238332	426.3029482	445.8869745	532	587	554	422	441	460
ENSG00000043462.11	LCP2	5	170246237	170298227	-	51991	4.223246269	0.264874697	0.998640839	0	0	0	10.07965521	0	0	0	0	0	9	0	0
ENSG00000043514.15	TRIT1	1	39841022	39883511	-	42490	-0.133708535	0.456946683	0.998640839	1879.408092	1470.982736	1502.720347	1464.909891	1492.543655	1466.580418	2054	1572	1389	1308	1544	1513
ENSG00000043591.5	ADRB1	10	114044056	114046908	+	2853	-0.016973595	0.980528874	0.998640839	18.29998142	26.20071031	18.3918257	23.51919549	11.60008022	27.14094627	20	28	17	21	12	28
ENSG00000044012.3	GUCA2B	1	42153421	42155824	+	2404	NA	NA	NA	0	0	0	0	0	0	0	0	0	0	0	0
ENSG00000044090.8	CUL7	6	43037617	43053945	-	16329	0.360372889	0.035438	0.988747577	2589.447371	2050.205582	2177.808537	2905.180624	3055.654465	2791.640188	2830	2191	2013	2594	3161	2880
ENSG00000044115.20	CTNNA1	5	138610967	138935034	+	324068	0.019908606	0.913226499	0.998640839	18311.87641	14649.94002	13367.61166	14316.47028	15646.57487	17010.58808	20013	15656	12356	12783	16186	17549
ENSG00000044446.11	PHKA2	X	18892300	18984598	-	92299	0.243372349	0.137438947	0.998640839	2026.722942	2007.161558	2320.615654	2665.508822	2491.117228	2365.139604	2215	2145	2145	2380	2577	2440
ENSG00000044459.14	CNTLN	9	17134982	17503923	+	368942	-0.036821258	0.911483529	0.998640839	253.4547426	588.5802424	596.1115269	467.0240247	389.5693608	544.7575645	277	629	551	417	403	562
ENSG00000044524.10	EPHA3	3	89107524	89482134	+	374611	NA	NA	NA	0	0	0	0	0	0	0	0	0	0	0	0
ENSG00000044574.7	HSPA5	9	125234853	125241330	-	6478	-0.988690089	0.218196018	0.998640839	278518.3972	65206.08205	60886.6799	55051.71687	89792.35431	59052.88317	304392	69684	56279	49155	92888	60922
ENSG00000046604.12	DSG2	18	31498043	31549008	+	50966	-0.299095748	0.108064533	0.998640839	4362.71557	6001.834141	5042.605857	4473.12699	3743.925892	4305.717262	4768	6414	4661	3994	3873	4442
ENSG00000046647.13	GEMIN8	X	14008279	14029893	-	21615	0.03219031	0.897145295	0.998640839	288.2247073	249.8424876	320.2341415	247.5115335	295.8020457	333.4459114	315	267	296	221	306	344
ENSG00000046651.14	OFD1	X	13734745	13769353	+	34609	-0.112539695	0.543852597	0.998640839	2291.157673	2281.333276	1854.328779	1753.860007	1977.813678	2212.956441	2504	2438	1714	1566	2046	2283
ENSG00000046653.14	GPM6B	X	13771031	13938638	-	167608	-0.877416743	0.008885867	0.595347273	147.3148504	122.5818947	125.4971636	75.03743323	79.26721486	61.06712912	161	131	116	67	82	63
ENSG00000046774.9	MAGEC2	X	142202345	142205290	-	2946	5.33657511	0.036030694	0.989701816	0	0	0	17.91938704	0	3.877278039	0	0	0	16	0	4
ENSG00000046889.18	PREX2	8	67952118	68237030	+	284913	NA	NA	NA	0	0	0	0	0	0	0	0	0	0	0	0
ENSG00000047056.14	WDR37	10	1049538	1132297	+	82760	0.41416884	0.027851951	0.912375094	607.5593831	646.5961009	718.3630742	798.532685	891.2728305	937.331966	664	691	664	713	922	967
ENSG00000047188.15	YTHDC2	5	113513683	113595285	+	81603	-0.149705645	0.492594454	0.998640839	1822.678149	2967.230443	2779.329424	2267.922422	2174.048368	2380.648716	1992	3171	2569	2025	2249	2456
ENSG00000047230.14	CTPS2	X	16588003	16712936	-	124934	-0.175249933	0.601102088	0.998640839	366.9146274	961.0046247	899.0357149	697.7361329	537.4703837	736.6828274	401	1027	831	623	556	760
ENSG00000047249.17	ATP6V1H	8	53715557	53843558	-	128002	-0.071026707	0.744742766	0.998640839	447.4345457	509.0423718	550.6728988	459.1842929	423.4029281	551.5428011	489	544	509	410	438	569
ENSG00000047315.15	POLR2B	4	56977722	57031168	+	53447	-0.252978845	0.163746387	0.998640839	8230.416642	6902.015688	5823.717513	5672.60596	6067.80863	5845.965963	8995	7376	5383	5065	6277	6031
ENSG00000047346.12	FAM214A	15	52581317	52709817	-	128501	-0.238256753	0.397778853	0.998640839	1431.973546	781.3426111	702.1349927	783.973183	810.0722689	878.2034759	1565	835	649	700	838	906
ENSG00000047365.11	ARAP2	4	35948221	36244509	-	296289	-0.139467327	0.543634601	0.998640839	1075.123908	938.546873	656.6963645	816.452072	765.6052947	843.3079735	1175	1003	607	729	792	870
ENSG00000047410.13	TPR	1	186311652	186375693	-	64042	-0.490467284	0.000851716	0.195759047	15090.16468	16701.08134	14546.85225	11130.17928	10904.07541	10949.43318	16492	17848	13446	9938	11280	11296
ENSG00000047457.13	CP	3	149162410	149222055	-	59646	-0.177863137	0.562002793	0.998640839	156.4648411	259.1998842	227.1931409	161.2744834	225.234891	181.2627483	171	277	210	144	233	187
ENSG00000047578.12	KIAA0556	16	27550133	27780369	+	230237	0.144083032	0.60041437	0.998640839	516.059476	971.2977608	908.7725638	1057.243835	748.2051744	842.338654	564	1038	840	944	774	869
ENSG00000047579.19	DTNBP1	6	15522801	15663058	-	140258	-0.166643835	0.574466941	0.998640839	192.1498049	369.6171633	321.3160136	259.8311121	256.1684383	270.4401432	210	395	297	232	265	279
ENSG00000047597.5	XK	X	37685759	37732130	+	46372	-0.48853031	0.355799591	0.998640839	31.10996841	114.1602378	84.38602378	49.27831436	50.2670143	63.97508765	34	122	78	44	52	66
ENSG00000047617.14	ANO2	12	5531869	5946232	-	414364	NA	NA	NA	0	0	0	0	0	0	0	0	0	0	0	0
ENSG00000047621.11	C12orf4	12	4487728	4538508	-	50781	-0.116165389	0.515829468	0.998640839	925.9790597	1117.273147	958.5386804	945.2476664	918.3396843	906.3137416	1012	1194	886	844	950	935
ENSG00000047634.14	SCML1	X	17737449	17754988	+	17540	-0.343123833	0.141748702	0.998640839	2460.432502	1962.246054	1459.445463	1510.82832	1779.645641	1347.354119	2689	2097	1349	1349	1841	1390
ENSG00000047644.18	WWC3	X	10015562	10144478	+	128917	-0.36338112	0.143005535	0.998640839	2940.807014	5602.273308	5256.816533	3751.871662	3260.589216	3714.432361	3214	5987	4859	3350	3373	3832
ENSG00000047648.21	ARHGAP6	X	11137543	11665701	-	528159	0.818583442	0.611482027	0.998640839	0	7.485917232	14.0643373	30.23896563	7.733386815	0	0	8	13	27	8	0
ENSG00000047662.4	FAM184B	4	17629306	17781512	-	152207	0.002566119	0.989660942	0.998640839	559.0644323	490.3275787	474.9418518	521.9021475	524.9036301	480.7824768	611	524	439	466	543	496
ENSG00000047849.21	MAP4	3	47850690	48089272	-	238583	-0.059674219	0.681166116	0.998640839	15306.10446	16075.07152	14252.58304	14257.11231	15028.8706	14499.08123	16728	17179	13174	12730	15547	14958
ENSG00000047932.13	GOPC	6	117560269	117602542	-	42274	0.240495357	0.455042861	0.998640839	1074.208909	2975.6521	2608.393632	3041.81595	2240.74883	2583.236494	1174	3180	2411	2716	2318	2665
ENSG00000047936.10	ROS1	6	117288300	117425855	-	137556	-0.124685648	0.863307241	0.998640839	32.93996655	26.20071031	11.9005931	25.75911887	28.03352721	11.63183412	36	28	11	23	29	12
ENSG00000048028.11	USP28	11	113797874	113875570	-	77697	0.058503534	0.739526094	0.998640839	728.3392604	780.4068714	709.7080974	792.9328765	768.5053148	749.2839811	796	834	656	708	795	773
ENSG00000048052.21	HDAC9	7	18086949	19002416	+	915468	0.394646501	0.561887455	0.998640839	16.46998328	34.6223672	61.66670968	86.23705013	39.63360743	22.29434872	18	37	57	77	41	23
ENSG00000048140.17	TSPAN17	5	176647387	176659054	+	11668	0.218045569	0.482614546	0.998640839	595.6643951	852.4588248	1369.650078	1021.405061	1390.07628	864.6330027	651	911	1266	912	1438	892
ENSG00000048162.20	NOP16	5	176383938	176388975	-	5038	0.281933918	0.06385967	0.998640839	3810.056131	3407.02808	3419.797707	4467.527181	4313.296496	4152.56478	4164	3641	3161	3989	4462	4284
ENSG00000048342.15	CC2D2A	4	15469865	15601557	+	131693	0.041138937	0.887449451	0.998640839	209.5347872	317.2157427	272.6317691	304.6295797	203.9680773	314.0595212	229	339	252	272	211	324
ENSG00000048392.11	RRM2B	8	102204502	102239118	-	34617	-0.064109829	0.79332261	0.998640839	576.4494146	870.2378782	525.7898405	663.0173205	614.8042518	609.7019716	630	930	486	592	636	629
ENSG00000048405.9	ZNF800	7	127346790	127431924	-	85135	0.205068115	0.490440967	0.998640839	997.3489872	424.8258029	865.4976798	834.3714591	918.3396843	884.0193929	1090	454	800	745	950	912
ENSG00000048462.10	TNFRSF17	16	11965107	11968068	+	2962	NA	NA	NA	0	0	0	0	0	0	0	0	0	0	0	0
ENSG00000048471.13	SNX29	16	11976737	12574289	+	597553	0.295388363	0.114216923	0.998640839	755.7892325	905.7959851	902.2813312	1128.921384	954.1065984	1063.343502	826	968	834	1008	987	1097
ENSG00000048540.14	LMO3	12	16548373	16610594	-	62222	-1.599172527	0.205751837	0.998640839	4.574995354	11.22887585	8.654976798	2.23992338	2.900020056	2.907958529	5	12	8	2	3	3
ENSG00000048544.5	MRPS10	6	42206801	42217865	-	11065	0.142346069	0.396574898	0.998640839	1490.533486	1760.126289	1742.895953	1738.180543	1874.379629	1897.9276	1629	1881	1611	1552	1939	1958
ENSG00000048545.13	GUCA1A	6	42155406	42180056	+	24651	NA	NA	NA	0	0	0	0	0	0	0	0	0	0	0	0
ENSG00000048649.13	RSF1	11	77659996	77821017	-	161022	-0.246621932	0.215417435	0.998640839	2276.517688	1965.989013	1606.580068	1836.737172	1519.610509	1575.144203	2488	2101	1485	1640	1572	1625
ENSG00000048707.13	VPS13D	1	12230067	12512047	+	281981	0.055550568	0.725198447	0.998640839	3417.52153	3232.980505	3147.165938	3512.19986	3589.258156	3081.466722	3735	3455	2909	3136	3713	3179
ENSG00000048740.18	CELF2	10	10798397	11336675	+	538279	-0.282992653	0.352433123	0.998640839	324.8246702	202.1197653	230.4387572	255.3512653	168.2011632	199.679819	355	216	213	228	174	206
ENSG00000048828.16	FAM120A	9	93451722	93566107	+	114386	-0.163423756	0.256892452	0.998640839	12247.26256	13430.67125	12624.36553	11406.80981	10993.00936	11800.49571	13385	14353	11669	10185	11372	12174
ENSG00000048991.16	R3HDM1	2	135531455	135725270	+	193816	-0.053610184	0.846546297	0.998640839	1048.588935	2321.570082	2060.96635	1728.100888	1664.611512	1839.76843	1146	2481	1905	1543	1722	1898
ENSG00000049089.13	COL9A2	1	40300487	40317816	-	17330	0.202570184	0.802925024	0.998640839	7.319992567	20.58627239	21.63744199	27.99904225	19.33346704	9.693195098	8	22	20	25	20	10
ENSG00000049130.14	KITLG	12	88492793	88580851	-	88059	-0.590112685	0.028502318	0.925913864	1665.298309	1142.538118	809.2403306	739.1747154	785.9054351	878.2034759	1820	1221	748	660	813	906
ENSG00000049167.13	ERCC8	5	60873831	60945073	-	71243	-0.040244287	0.895621337	0.998640839	115.2898829	146.9111257	172.0176639	148.9549048	128.5675558	144.428607	126	157	159	133	133	149
ENSG00000049192.14	ADAMTS6	5	65148736	65481920	-	333185	0.469056658	0.096486901	0.998640839	199.4697974	170.304617	291.0235948	296.7898479	290.9686789	325.6913553	218	182	269	265	301	336
ENSG00000049239.12	H6PD	1	9234775	9271337	+	36563	0.239146982	0.320174293	0.998640839	841.7991452	1508.412322	1344.76702	1539.947324	1362.042753	1458.825862	920	1612	1243	1375	1409	1505
ENSG00000049245.12	VAMP3	1	7771269	7781432	+	10164	-0.001316871	0.992861455	0.999015935	4309.645624	4195.856609	4063.511607	4047.541548	4120.928499	4389.07874	4710	4484	3756	3614	4263	4528
ENSG00000049246.14	PER3	1	7784320	7845177	+	60858	-0.037732401	0.91182393	0.998640839	370.5746237	203.0555049	175.2632802	230.7121081	290.9686789	208.4036946	405	217	162	206	301	215
ENSG00000049247.13	UTS2	1	7843083	7853512	-	10430	-0.318735417	0.566109146	0.998640839	33.85496562	72.98769301	33.53803509	47.03839098	37.70026073	28.11026578	37	78	31	42	39	29
ENSG00000049249.8	TNFRSF9	1	7915894	7943165	-	27272	0.698030602	0.761797915	0.998640839	0	0	8.654976798	10.07965521	0	3.877278039	0	0	8	9	0	4
ENSG00000049283.17	EPN3	17	50532543	50543750	+	11208	4.757476196	0.090142492	0.998640839	0	0	0	0	7.733386815	6.785236568	0	0	0	0	8	7
ENSG00000049323.15	LTBP1	2	32946972	33399509	+	452538	-0.332203366	0.174038038	0.998640839	3233.606716	6046.749644	5670.091675	4298.412966	3654.991944	3921.866737	3534	6462	5241	3838	3781	4046
ENSG00000049449.8	RCN1	11	31812391	32105755	+	293365	-0.405610924	0.043100309	0.998640839	3135.701816	2593.870321	3768.160523	2569.192117	2094.781154	2505.690933	3427	2772	3483	2294	2167	2585
ENSG00000049540.16	ELN	7	74027789	74069907	+	42119	-3.261974858	0.409483693	0.998640839	0	0	5.409360499	0	0	0	0	0	5	0	0	0
ENSG00000049541.10	RFC2	7	74231499	74254458	-	22960	0.205118928	0.240678502	0.998640839	1432.888545	1255.762616	1272.281589	1579.145983	1365.909446	1621.67154	1566	1342	1176	1410	1413	1673
ENSG00000049618.22	ARID1B	6	156777374	157210779	+	433406	-0.234381206	0.175992093	0.998640839	1420.993557	1649.70901	1615.235045	1436.910848	1319.509125	1227.158499	1553	1763	1493	1283	1365	1266
ENSG00000049656.13	CLPTM1L	5	1317744	1345099	-	27356	0.037531221	0.799443542	0.998640839	11442.06338	12027.99751	12943.5178	12246.78108	12071.81682	13053.82584	12505	12854	11964	10935	12488	13467
ENSG00000049759.17	NEDD4L	18	58044367	58401540	+	357174	-0.180976579	0.595487242	0.998640839	5293.269625	1917.330551	2012.282105	2564.71227	2912.586809	2658.843415	5785	2049	1860	2290	3013	2743
ENSG00000049768.14	FOXP3	X	49250436	49264826	-	14391	0.445824419	0.455070773	0.998640839	17.38498235	23.39349135	32.45616299	25.75911887	31.90022061	41.68073892	19	25	30	23	33	43
ENSG00000049769.12	PPP1R3F	X	49269843	49301461	+	31619	0.151019363	0.639875002	0.998640839	229.6647668	341.5449737	271.549897	216.1526062	441.7697218	277.2253798	251	365	251	193	457	286
ENSG00000049860.13	HEXB	5	74640023	74722647	+	82625	-0.148564552	0.528994062	0.998640839	3618.821325	2957.873046	2225.410909	2070.809165	2880.686589	2989.381368	3955	3161	2057	1849	2980	3084
ENSG00000049883.14	PTCD2	5	72320367	72368395	+	48029	0.169884254	0.458952851	0.998640839	631.3493589	1018.084744	980.1761223	979.9664788	1011.140326	966.4115512	690	1088	906	875	1046	997
ENSG00000050030.13	NEXMIF	X	74732849	74925485	-	192637	NA	NA	NA	0	0	0	0	0	0	0	0	0	0	0	0
ENSG00000050130.17	JKAMP	14	59484443	59505410	+	20968	0.142543795	0.465786473	0.998640839	1085.188898	1558.006524	1349.094508	1442.510657	1465.476802	1498.567962	1186	1665	1247	1288	1516	1546
ENSG00000050165.17	DKK3	11	11963106	12009769	-	46664	-0.104129697	0.945940565	0.998640839	0	14.97183446	20.55556989	0	23.20016045	9.693195098	0	16	19	0	24	10
ENSG00000050327.14	ARHGEF5	7	144355288	144380632	+	25345	-0.254142568	0.198476921	0.998640839	525.2094667	620.3953906	602.6027595	484.9434118	461.1031889	519.5552572	574	663	557	433	477	536
ENSG00000050344.8	NFE2L3	7	26152240	26187125	+	34886	-0.199521457	0.408791061	0.998640839	524.2944676	672.7968112	744.3280046	568.9405385	452.4031287	668.8304617	573	719	688	508	468	690
ENSG00000050393.11	MCUR1	6	13786557	13814568	-	28012	-0.068884095	0.657117609	0.998640839	2759.637198	3092.619556	2917.809053	2908.540509	2637.084904	2815.873176	3016	3305	2697	2597	2728	2905
ENSG00000050405.13	LIMA1	12	50175788	50283546	-	107759	-0.072005611	0.687204536	0.998640839	2789.832167	2810.961921	2702.516505	2309.361005	2494.983921	3094.067875	3049	3004	2498	2062	2581	3192
ENSG00000050426.15	LETMD1	12	51047962	51060424	+	12463	0.131191139	0.429793411	0.998640839	2078.877889	2027.74783	1729.913487	2217.524146	2092.847807	2083.067627	2272	2167	1599	1980	2165	2149
ENSG00000050438.16	SLC4A8	12	51391317	51515763	+	124447	2.077828828	0.148416083	0.998640839	0	0	12.9824652	12.31957859	26.1001805	15.50911216	0	0	12	11	27	16
ENSG00000050555.17	LAMC3	9	131009082	131094473	+	85392	-0.134822041	0.512006757	0.998640839	886.6340997	1111.658709	1198.714286	1052.763989	841.0058162	1017.785485	969	1188	1108	940	870	1050
ENSG00000050628.20	PTGER3	1	70852353	71047808	-	195456	1.695605721	0.401795993	0.998640839	4.574995354	0	6.491232598	35.83877408	0	0	5	0	6	32	0	0
ENSG00000050730.15	TNIP3	4	121131408	121227466	-	96059	NA	NA	NA	0	0	0	0	0	0	0	0	0	0	0	0
ENSG00000050748.17	MAPK9	5	180233143	180292099	-	58957	0.072920172	0.733778716	0.998640839	1914.178056	2457.252331	2872.370425	2766.305374	2114.114621	2738.327615	2092	2626	2655	2470	2187	2825
ENSG00000050767.15	COL23A1	5	178237618	178590555	-	352938	-0.530479778	0.89343774	0.998640839	0	2.807218962	0	0	0	1.93863902	0	3	0	0	0	2
ENSG00000050820.16	BCAR1	16	75228187	75268053	-	39867	-0.228585149	0.20297732	0.998640839	2576.637384	2194.309489	2347.662456	1910.654643	2325.816085	1838.79911	2816	2345	2170	1706	2406	1897
ENSG00000051009.10	FAM160A2	11	6211335	6234711	-	23377	-0.018234246	0.924350634	0.998640839	3684.701258	2587.320143	2758.773854	2873.821697	3085.621339	2958.363144	4027	2765	2550	2566	3192	3052
ENSG00000051108.14	HERPUD1	16	56932048	56944863	+	12816	0.051906332	0.85081869	0.998640839	3839.336101	1734.861319	2182.136025	2805.504033	2677.685185	2558.034186	4196	1854	2017	2505	2770	2639
ENSG00000051128.18	HOMER3	19	18929201	18941261	-	12061	-0.192077089	0.22930176	0.998640839	6921.052972	5818.429169	6123.396084	5855.159715	5497.471352	5159.687751	7564	6218	5660	5228	5687	5323
ENSG00000051180.16	RAD51	15	40694774	40732339	+	37566	0.033453869	0.860373397	0.998640839	1176.688805	1184.646402	1001.813564	1265.55671	1184.174856	993.5524975	1286	1266	926	1130	1225	1025
ENSG00000051341.13	POLQ	3	121431427	121546641	-	115215	-0.5355061	0.013330478	0.697318365	1267.273713	1907.037415	1663.919289	1259.956901	986.9734923	1091.453768	1385	2038	1538	1125	1021	1126
ENSG00000051382.8	PIK3CB	3	138652699	138834938	-	182240	-0.110069058	0.545208903	0.998640839	1221.52376	1329.686048	1541.667742	1180.439621	1355.276039	1255.268765	1335	1421	1425	1054	1402	1295
ENSG00000051523.10	CYBA	16	88643283	88651152	-	7870	-0.088641894	0.601673496	0.998640839	2835.582121	2790.375648	3013.013798	2457.195948	3085.621339	2580.328535	3099	2982	2785	2194	3192	2662
ENSG00000051596.9	THOC3	5	175917873	176034680	-	116808	-0.045466315	0.809308399	0.998640839	2744.997213	1963.181794	2292.486979	2124.567326	2391.549873	2267.238333	3000	2098	2119	1897	2474	2339
ENSG00000051620.10	HEBP2	6	138403531	138422197	+	18667	0.172591258	0.451710303	0.998640839	261.6897343	279.7861565	255.3218155	330.3886986	274.5352319	293.7038115	286	299	236	295	284	303
ENSG00000051825.14	MPHOSPH9	12	123152320	123244014	-	91695	-0.099937082	0.583428212	0.998640839	1731.178242	1994.996942	1858.656267	2005.851387	1550.544056	1655.597723	1892	2132	1718	1791	1604	1708
ENSG00000052126.14	PLEKHA5	12	19129752	19376400	+	246649	-0.195728734	0.286081802	0.998640839	944.2790411	1057.385809	986.6673549	768.2937194	903.8395841	936.3626464	1032	1130	912	686	935	966
ENSG00000052344.15	PRSS8	16	31131433	31135762	-	4330	-0.72996323	0.248773193	0.998640839	557.2344342	94.50970505	63.83045388	128.7955944	195.2680171	107.5944656	609	101	59	115	202	111
ENSG00000052723.11	SIKE1	1	114769479	114780685	-	11207	0.074248543	0.668788672	0.998640839	1320.343659	1332.493267	1276.609078	1212.91851	1441.309968	1482.08953	1443	1424	1180	1083	1491	1529
ENSG00000052749.13	RRP12	10	97356358	97426076	-	69719	0.125490398	0.524765378	0.998640839	5805.669105	4121.933176	3986.698687	5124.944694	5246.136281	4808.794088	6345	4405	3685	4576	5427	4961
ENSG00000052795.12	FNIP2	4	158769138	158908049	+	138912	-0.280710382	0.307576504	0.998640839	679.8443097	393.9463943	391.6377001	427.8253656	391.5027075	387.7278039	743	421	362	382	405	400
ENSG00000052802.12	MSMO1	4	165327623	165343160	+	15538	-0.306349039	0.121884921	0.998640839	13530.09126	12339.59882	10865.2415	10912.90671	7756.586976	11038.61058	14787	13187	10043	9744	8024	11388
ENSG00000052841.14	TTC17	11	43358932	43494933	+	136002	-0.093362613	0.530821628	0.998640839	3295.826653	3110.39861	3157.984659	3059.735337	3045.987732	2859.492554	3602	3324	2919	2732	3151	2950
ENSG00000052850.5	ALX4	11	44260444	44310166	-	49723	-0.292627982	0.70051309	0.998640839	12.80998699	33.68662754	47.60237239	38.07869746	8.700060167	30.0489048	14	36	44	34	9	31
ENSG00000053108.16	FSTL4	5	133196455	133612564	-	416110	-0.655308467	0.348695846	0.998640839	14.63998513	30.87940858	29.21054669	13.43954028	14.50010028	19.3863902	16	33	27	12	15	20
ENSG00000053254.15	FOXN3	14	89124871	89619149	-	494279	-0.114445676	0.512089228	0.998640839	1918.753052	2184.016352	1937.632931	1630.664221	1985.547065	1962.872007	2097	2334	1791	1456	2054	2025
ENSG00000053328.8	METTL24	6	110245928	110358272	-	112345	NA	NA	NA	0	0	0	0	0	0	0	0	0	0	0	0
ENSG00000053371.12	AKR7A2	1	19303965	19312146	-	8182	0.108119203	0.505505745	0.998640839	1224.268757	1194.003798	1271.199717	1309.235216	1275.042151	1391.942816	1338	1276	1175	1169	1319	1436
ENSG00000053372.4	MRTO4	1	19251539	19260128	+	8590	0.227654333	0.137211237	0.998640839	2761.467196	2686.508547	2833.423029	3346.44553	3351.456511	2999.074563	3018	2871	2619	2988	3467	3094
ENSG00000053438.8	NNAT	20	37521215	37523693	+	2479	0.040831801	0.908365429	0.998640839	211.3647854	111.3530188	122.2515473	136.6353262	180.7679168	140.5513289	231	119	113	122	187	145
ENSG00000053501.12	USE1	19	17215346	17219829	+	4484	0.160150285	0.470135447	0.998640839	478.5445141	481.9059218	545.2635383	495.023067	678.6046931	507.9234231	523	515	504	442	702	524
ENSG00000053524.12	MCF2L2	3	183178043	183428778	-	250736	-0.37641364	0.291146497	0.998640839	1671.703302	702.7404802	610.1758642	587.9798873	849.7058763	861.7250442	1827	751	564	525	879	889
ENSG00000053702.14	NRIP2	12	2825348	2835544	-	10197	-0.051789012	0.81934126	0.998640839	476.7145159	372.4243823	353.7721766	365.1075109	391.5027075	404.2062356	521	398	327	326	405	417
ENSG00000053747.15	LAMA3	18	23689443	23955066	+	265624	-0.198412105	0.384874567	0.998640839	654.2243357	1006.855868	1013.714157	818.6919954	744.338481	767.7010517	715	1076	937	731	770	792
ENSG00000053770.11	AP5M1	14	57268909	57298742	+	29834	-0.402167127	0.226944307	0.998640839	1334.068645	1524.319896	862.2520635	1446.990504	593.5374381	776.4249273	1458	1629	797	1292	614	801
ENSG00000053900.10	ANAPC4	4	25377213	25418498	+	41286	-0.272301158	0.111677196	0.998640839	1235.248746	1266.055752	1181.404333	925.088356	1067.207381	1056.558266	1350	1353	1092	826	1104	1090
ENSG00000053918.15	KCNQ1	11	2444684	2849109	+	404426	0.211839949	0.776535936	0.998640839	49.40994983	8.421656886	20.55556989	35.83877408	34.80024067	20.35570971	54	9	19	32	36	21
ENSG00000054116.11	TRAPPC3	1	36136570	36156053	-	19484	0.093725814	0.628189886	0.998640839	2182.272784	1550.520607	2088.013152	2189.525104	2027.114019	1994.859551	2385	1657	1930	1955	2097	2058
ENSG00000054118.13	THRAP3	1	36224416	36305357	+	80942	-0.059645486	0.706848414	0.998640839	17611.90212	14575.08085	14517.64171	15251.63829	14527.16713	15035.11492	19248	15576	13419	13618	15028	15511
ENSG00000054148.17	PHPT1	9	136848724	136851027	+	2304	-0.126298328	0.577049656	0.998640839	6948.502944	3989.058145	4676.933087	4511.205687	5027.668103	4767.113349	7594	4263	4323	4028	5201	4918
ENSG00000054179.11	ENTPD2	9	137048098	137054045	-	5948	-0.035283313	0.899783825	0.998640839	527.0394648	290.0792927	324.5616299	359.5077025	386.6693408	368.3414137	576	310	300	321	400	380
ENSG00000054219.10	LY75	2	159803355	159904749	-	101395	-0.401455296	0.775367729	0.998640839	4.574995354	22.4577517	0	8.95969352	7.733386815	3.877278039	5	24	0	8	8	4
ENSG00000054267.21	ARID4B	1	235131634	235328219	-	196586	-0.510607598	0.01581714	0.755291492	2253.642712	2133.486411	1490.819753	1295.795675	1327.242512	1503.41456	2463	2280	1378	1157	1373	1551
ENSG00000054277.13	OPN3	1	241590102	241677376	-	87275	-0.130167	0.620617491	0.998640839	710.039279	1347.465102	1239.825426	1032.604678	874.8393835	1105.024241	776	1440	1146	922	905	1140
ENSG00000054282.15	SDCCAG8	1	243256034	243500092	+	244059	-0.305942147	0.265152012	0.998640839	257.1147389	407.0467495	374.3277465	312.4693115	231.0349311	296.61177	281	435	346	279	239	306
ENSG00000054356.13	PTPRN	2	219289623	219309648	-	20026	0.248447629	0.578757089	0.998640839	149.1448486	53.33716028	89.79538428	135.5153645	82.16723491	129.8888143	163	57	83	121	85	134
ENSG00000054392.12	HHAT	1	210328252	210676296	+	348045	-0.16745126	0.669612695	0.998640839	94.2449043	236.7421325	212.0469315	195.9932958	124.7008624	162.8456776	103	253	196	175	129	168
ENSG00000054523.17	KIF1B	1	10210805	10381603	+	170799	-0.008385134	0.965644289	0.998640839	4988.574934	3659.677787	3492.283138	4300.65289	3977.860843	3792.947242	5452	3911	3228	3840	4115	3913
ENSG00000054598.6	FOXC1	6	1609972	1613897	+	3926	-0.810511612	0.001965815	0.301120431	2402.78756	1624.444039	1258.217252	829.8916123	1089.440868	1094.361727	2626	1736	1163	741	1127	1129
ENSG00000054611.13	TBC1D22A	22	46762617	47175699	+	413083	0.066240004	0.716818036	0.998640839	1012.903971	1001.24143	1048.334065	1128.921384	922.2063777	1155.428856	1107	1070	969	1008	954	1192
ENSG00000054654.16	SYNE2	14	63852983	64226433	+	373451	-0.330464749	0.05134743	0.998640839	7276.987611	9207.678195	7632.607664	6885.52447	6233.109773	6062.124214	7953	9840	7055	6148	6448	6254
ENSG00000054690.13	PLEKHH1	14	67533301	67589612	+	56312	-0.311311937	0.181970404	0.998640839	563.6394277	856.2017834	683.743167	640.6180867	501.7034697	553.4814401	616	915	632	572	519	571
ENSG00000054793.13	ATP9A	20	51596514	51768634	-	172121	-0.266214022	0.20270578	0.998640839	3607.841336	5629.409758	5174.594253	4353.291089	3666.592024	3963.547475	3943	6016	4783	3887	3793	4089
ENSG00000054796.12	SPO11	20	57329759	57343994	+	14236	3.658780581	0.31859188	0.998640839	0	0	0	0	2.900020056	3.877278039	0	0	0	0	3	4
ENSG00000054803.3	CBLN4	20	55997440	56005472	-	8033	4.223246269	0.264874697	0.998640839	0	0	0	10.07965521	0	0	0	0	0	9	0	0
ENSG00000054938.15	CHRDL2	11	74696429	74731385	-	34957	-1.226577248	0.423518106	0.998640839	3.659996283	15.90757412	3.245616299	0	2.900020056	6.785236568	4	17	3	0	3	7
ENSG00000054965.10	FAM168A	11	73400487	73598189	-	197703	-0.029902894	0.845754357	0.998640839	3837.506103	3478.144294	3544.212999	3701.473386	3616.32501	3319.919321	4194	3717	3276	3305	3741	3425
ENSG00000054967.12	RELT	11	73376264	73397474	+	21211	-0.549452266	0.140033395	0.998640839	4630.810298	1476.597174	1561.14144	1537.7074	1926.57999	1775.793342	5061	1578	1443	1373	1993	1832
ENSG00000054983.16	GALC	14	87837820	87993665	-	155846	-6.192533132	0.00393033	0.423217454	0	14.03609481	27.04680249	0	0	0	0	15	25	0	0	0
ENSG00000055044.10	NOP58	2	202265716	202303666	+	37951	-0.148755082	0.381650606	0.998640839	4865.965059	4753.557442	4858.6876	4728.478255	3682.058798	4649.825688	5318	5080	4491	4222	3809	4797
ENSG00000055070.16	SZRD1	1	16352575	16398145	+	45571	-0.36158137	0.238529125	0.998640839	7642.987239	6378.937221	6637.285332	2648.709397	6517.311739	6912.217424	8353	6817	6135	2365	6742	7131
ENSG00000055118.14	KCNH2	7	150944961	150978315	-	33355	1.250736098	0.212935066	0.998640839	10.97998885	27.13644997	12.9824652	107.5163222	7.733386815	6.785236568	12	29	12	96	8	7
ENSG00000055130.15	CUL1	7	148697914	148801036	+	103123	-0.023150775	0.906125824	0.998640839	2627.877332	3865.540511	3676.201395	3228.849552	3313.75625	3464.347928	2872	4131	3398	2883	3428	3574
ENSG00000055147.18	FAM114A2	5	153990128	154038936	-	48809	-0.080967705	0.687657873	0.998640839	667.9493217	775.7281732	824.38654	641.7380484	693.1047933	808.4124712	730	829	762	573	717	834
ENSG00000055163.19	CYFIP2	5	157266079	157395595	+	129517	0.211321013	0.728252998	0.998640839	31.10996841	28.07218962	27.04680249	53.75816112	22.23348709	24.23298774	34	30	25	48	23	25
ENSG00000055208.18	TAB2	6	149218641	149411613	+	192973	-0.143328264	0.571565816	0.998640839	3117.401834	1863.993391	1633.626871	1962.172881	1911.113217	2116.993809	3407	1992	1510	1752	1977	2184
ENSG00000055211.12	GINM1	6	149566294	149591748	+	25455	-0.134806964	0.473618309	0.998640839	1439.293538	1481.275872	1350.17638	1380.912764	1078.807461	1430.715596	1573	1583	1248	1233	1116	1476
ENSG00000055332.16	EIF2AK2	2	37099210	37157065	-	57856	-0.115319345	0.667860938	0.998640839	1939.79803	4144.390928	3268.335613	3085.494456	2436.98352	3111.515626	2120	4429	3021	2755	2521	3210
ENSG00000055483.19	USP36	17	78787381	78841441	-	54061	-0.160949431	0.558673996	0.998640839	9231.425626	4387.683238	4656.377517	5646.846841	5337.970249	5362.275528	10089	4689	4304	5042	5522	5532
ENSG00000055609.17	KMT2C	7	152134922	152436005	-	301084	-0.132451301	0.479099931	0.998640839	6391.26851	4766.657797	4668.27811	5161.903429	4650.665496	4626.56202	6985	5094	4315	4609	4811	4773
ENSG00000055732.12	MCOLN3	1	85018082	85048499	-	30418	-2.743099997	0.490191488	0.998640839	0	3.742958616	0	0	0	0	0	4	0	0	0	0
ENSG00000055813.5	CCDC85A	2	56184123	56386173	+	202051	-0.316119793	0.332949052	0.998640839	203.1297937	190.8908894	150.3802219	190.3934873	140.167636	107.5944656	222	204	139	170	145	111
ENSG00000055917.15	PUM2	2	20248691	20352234	-	103544	-0.144164029	0.517613542	0.998640839	7623.772258	6016.805975	4368.599539	5398.215346	5859.973859	5039.492131	8332	6430	4038	4820	6062	5199
ENSG00000055950.16	MRPL43	10	100969458	100987515	-	18058	0.259351547	0.126970875	0.998640839	1644.25333	1765.740727	1917.077361	2131.287096	2305.515944	1938.63902	1797	1887	1772	1903	2385	2000
ENSG00000055955.15	ITIH4	3	52812975	52831479	-	18505	-0.170073864	0.886591822	0.998640839	0	17.77905343	29.21054669	6.71977014	20.30014039	14.53979265	0	19	27	6	21	15
ENSG00000055957.10	ITIH1	3	52777592	52792068	+	14477	NA	NA	NA	0	0	0	0	0	0	0	0	0	0	0	0
ENSG00000056050.6	HPF1	4	169729465	169757953	-	28489	0.009018744	0.976672	0.998640839	392.5346014	938.546873	891.4626102	748.1344089	755.9385612	731.8362299	429	1003	824	668	782	755
ENSG00000056097.15	ZFR	5	32354350	32444761	-	90412	-0.172937378	0.430780335	0.998640839	11063.25377	7646.864452	6828.776693	7074.797996	8561.825878	7017.873251	12091	8172	6312	6317	8857	7240
ENSG00000056277.15	ZNF280C	X	130202711	130268899	-	66189	-0.251114674	0.287272551	0.998640839	394.3645995	446.347815	349.4446882	322.5489667	290.9686789	386.7584844	431	477	323	288	301	399
ENSG00000056291.17	NPFFR2	4	72031804	72148067	+	116264	0.361692144	0.51719579	0.998640839	21.9599777	113.2244981	70.32168648	98.55662872	99.56735525	65.91372666	24	121	65	88	103	68
ENSG00000056487.15	PHF21B	22	44881162	45009999	-	128838	0.165338361	0.750220663	0.998640839	32.02496748	41.17254478	47.60237239	57.11804619	50.2670143	28.11026578	35	44	44	51	52	29
ENSG00000056558.10	TRAF1	9	120902393	120929173	-	26781	-0.107817122	0.76522161	0.998640839	165.6148318	134.7465102	98.45036107	134.3954028	88.93394838	147.3365655	181	144	91	120	92	152
ENSG00000056586.15	RC3H2	9	122844556	122905341	-	60786	-0.099448984	0.501164433	0.998640839	6009.713897	6708.317579	6359.244202	5810.361248	5811.640192	6184.258472	6568	7169	5878	5188	6012	6380
ENSG00000056736.9	IL17RB	3	53846580	53865800	+	19221	-0.038829509	0.919382188	0.998640839	117.1198811	118.8389361	131.9883962	143.3550963	67.66713464	147.3365655	128	127	122	128	70	152
ENSG00000056972.18	TRAF3IP2	6	111556454	111606278	-	49825	-0.516791575	0.046931645	0.998640839	792.3891954	489.391839	538.7723057	413.2658636	493.9700828	365.4334552	866	523	498	369	511	377
ENSG00000056998.19	GYG2	X	2828788	2882820	+	54033	-0.234122596	0.774965127	0.998640839	15.5549842	47.72272235	11.9005931	22.3992338	8.700060167	32.95686333	17	51	11	20	9	34
ENSG00000057019.15	DCBLD2	3	98795941	98901689	-	105749	-0.276799027	0.06471349	0.998640839	4058.020879	4487.807381	4340.470864	3421.482963	3532.224428	3682.444818	4435	4796	4012	3055	3654	3799
ENSG00000057149.15	SERPINB3	18	63655197	63661963	-	6767	1.00995073	0.012514604	0.686975862	36.59996283	70.18047405	73.56730278	101.9165138	128.5675558	131.8274533	40	75	68	91	133	136
ENSG00000057252.12	SOAT1	1	179293714	179358680	+	64967	0.115289595	0.59434006	0.998640839	1386.223592	2039.912446	1794.825813	2223.123955	1643.344698	1789.363815	1515	2180	1659	1985	1700	1846
ENSG00000057294.14	PKP2	12	32790745	32896840	-	106096	-0.218303555	0.348641305	0.998640839	1873.003098	1222.075988	1161.930635	1118.841728	1344.642633	1196.140275	2047	1306	1074	999	1391	1234
ENSG00000057468.6	MSH4	1	75796882	75913238	+	116357	2.85092842	0.473356606	0.998640839	0	0	0	0	3.866693408	0	0	0	0	0	4	0
ENSG00000057593.13	F7	13	113105788	113120681	+	14894	-3.709848825	0.346659291	0.998640839	7.319992567	0	0	0	0	0	8	0	0	0	0	0
ENSG00000057608.16	GDI2	10	5765223	5842132	-	76910	0.004273867	0.977233741	0.998640839	3156.746794	3208.651274	3338.6573	3392.363959	3087.554686	3253.036275	3450	3429	3086	3029	3194	3356
ENSG00000057657.15	PRDM1	6	106086320	106109939	+	23620	-0.612153765	0.043740668	0.998640839	1034.863949	487.5203597	593.9477827	415.505787	418.5695614	550.5734816	1131	521	549	371	433	568
ENSG00000057663.14	ATG5	6	106045423	106325791	-	280369	0.001230099	0.994828566	0.999036131	1615.888359	1433.55315	1272.281589	1329.394526	1359.142733	1637.180652	1766	1532	1176	1187	1406	1689
ENSG00000057704.12	TMCC3	12	94567124	94650562	-	83439	-0.966538945	0.153489861	0.998640839	92.41490616	49.59420166	20.55556989	13.43954028	37.70026073	31.98754382	101	53	19	12	39	33
ENSG00000057757.9	PITHD1	1	23778405	23788232	+	9828	-0.077132801	0.769076013	0.998640839	2863.947092	1544.906169	1579.533266	1713.541386	2124.748028	1838.79911	3130	1651	1460	1530	2198	1897
ENSG00000057935.13	MTA3	2	42494569	42756947	+	262379	0.023654683	0.917712907	0.998640839	656.9693329	1021.827702	891.4626102	994.5259807	803.3055555	815.1977077	718	1092	824	888	831	841
ENSG00000058056.8	USP13	3	179652755	179789401	+	136647	-0.142186961	0.659322718	0.998640839	527.0394648	1416.709836	1120.819495	1044.924257	776.2387016	955.7490366	576	1514	1036	933	803	986
ENSG00000058063.15	ATP11B	3	182793500	182921635	+	128136	-0.132779116	0.441908903	0.998640839	2334.16263	2415.144047	2257.867072	1846.816827	2370.283059	2173.214341	2551	2581	2087	1649	2452	2242
ENSG00000058085.14	LAMC2	1	183186238	183244900	+	58663	0.339753384	0.114172197	0.998640839	511.4844806	407.9824891	464.1231308	509.582569	655.4045326	585.4689839	559	436	429	455	678	604
ENSG00000058091.16	CDK14	7	90466424	91210590	+	744167	-0.180927092	0.498055442	0.998640839	632.264358	1255.762616	1052.661553	843.3311526	786.8721085	963.5035927	691	1342	973	753	814	994
ENSG00000058262.9	SEC61A1	3	128051641	128071683	+	20043	0.65545259	0.010601246	0.644109584	14286.79549	11406.66638	12020.6809	22020.68675	12335.71864	25048.18545	15614	12190	11111	19662	12761	25841
ENSG00000058272.16	PPP1R12A	12	79773563	79935460	-	161898	-0.190904301	0.267095524	0.998640839	2851.137105	2846.520027	2351.989945	2475.115335	2157.614922	2420.390816	3116	3042	2174	2210	2232	2497
ENSG00000058335.15	RASGRF1	15	78959947	79090773	-	130827	-3.52628044	0.371620388	0.998640839	0	0	6.491232598	0	0	0	0	0	6	0	0	0
ENSG00000058404.19	CAMK2B	7	44217150	44334577	-	117428	0.952015027	0.091622258	0.998640839	18.29998142	25.26497066	25.96493039	32.47888901	39.63360743	62.03644863	20	27	24	29	41	64
ENSG00000058453.16	CROCC	1	16740273	16972979	+	232707	-0.063464219	0.743006515	0.998640839	731.0842576	956.3259264	916.3456685	847.8109993	842.9391629	800.6579151	799	1022	847	757	872	826
ENSG00000058600.15	POLR3E	16	22297375	22335103	+	37729	0.027258162	0.875325466	0.998640839	2465.007497	2005.290079	2348.744328	2105.527977	2451.48362	2391.311231	2694	2143	2171	1880	2536	2467
ENSG00000058668.14	ATP2B4	1	203626561	203744081	+	117521	-0.196502755	0.445728356	0.998640839	7883.631995	5121.303126	10819.80287	7383.907422	7213.316552	6192.982348	8616	5473	10001	6593	7462	6389
ENSG00000058673.16	ZC3H11A	1	203795654	203854999	+	59346	-0.849337052	0.309906716	0.998640839	13492.5763	9394.826126	3067.107403	1539.947324	3215.155569	9650.545039	14746	10040	2835	1375	3326	9956
ENSG00000058729.10	RIOK2	5	97160867	97183260	-	22394	-0.132821149	0.579125163	0.998640839	365.9996283	516.528289	463.0412587	409.9059785	351.8691001	465.2733647	400	552	428	366	364	480
ENSG00000058799.14	YIPF1	1	53851719	53889834	-	38116	0.314944786	0.158404355	0.998640839	350.4446441	462.2553891	498.743038	561.1008067	557.7705241	511.8007012	383	494	461	501	577	528
ENSG00000058804.11	NDC1	1	53765460	53838860	-	73401	-0.263869124	0.145109411	0.998640839	3246.416703	4446.634836	4091.640281	3293.80733	3120.42158	3400.37284	3548	4752	3782	2941	3228	3508
ENSG00000058866.14	DGKG	3	186105668	186362237	-	256570	-2.260075941	0.504635769	0.998640839	0	0.935739654	4.327488399	1.11996169	0	0	0	1	4	1	0	0
ENSG00000059122.16	FLYWCH1	16	2911937	2951208	+	39272	0.15375978	0.359608557	0.998640839	1657.978316	1986.575285	1696.375452	1897.215103	1991.347105	2053.018722	1812	2123	1568	1694	2060	2118
ENSG00000059145.18	UNKL	16	1363205	1414751	-	51547	0.150349261	0.373225734	0.998640839	1920.58305	2351.51375	2225.410909	2258.962729	2424.416767	2527.015962	2099	2513	2057	2017	2508	2607
ENSG00000059377.16	TBXAS1	7	139777051	140020325	+	243275	-0.684919894	0.124833783	0.998640839	51.23994797	72.05195336	93.04100058	49.27831436	46.40032089	38.77278039	56	77	86	44	48	40
ENSG00000059378.12	PARP12	7	140023744	140063721	-	39978	-0.130839907	0.586444108	0.998640839	834.4791526	1280.091847	1130.556344	1216.278395	916.4063376	831.6761394	912	1368	1045	1086	948	858
ENSG00000059573.8	ALDH18A1	10	95605929	95656706	-	50778	-0.005591133	0.971405725	0.998640839	7104.052786	6018.677455	6151.524759	6131.790253	6497.978272	6570.047637	7764	6432	5686	5475	6722	6778
ENSG00000059588.9	TARBP1	1	234391313	234479103	-	87791	0.015434813	0.949644284	0.998640839	1257.208723	2196.180968	2184.299769	1958.812996	1680.078286	2058.834639	1374	2347	2019	1749	1738	2124
ENSG00000059691.11	GATB	4	151670504	151761023	-	90520	0.225467911	0.411628782	0.998640839	508.7394834	869.3021386	997.4860759	1058.363797	771.4053348	947.025161	556	929	922	945	798	977
ENSG00000059728.10	MXD1	2	69897688	69942945	+	45258	-1.222089096	0.183699011	0.998640839	2320.437644	669.0538526	655.6144924	637.2582016	119.8674956	805.5045126	2536	715	606	569	124	831
ENSG00000059758.7	CDK17	12	96278261	96400560	-	122300	-0.47365682	0.007747678	0.562160079	3488.891457	3266.667132	2647.341028	2139.126828	2364.483019	2268.207653	3813	3491	2447	1910	2446	2340
ENSG00000059769.19	DNAJC25	9	111631352	111654351	+	23000	-0.422597276	0.12120373	0.998640839	1535.368441	775.7281732	939.0649826	749.2543706	757.8719079	917.9455758	1678	829	868	669	784	947
ENSG00000059804.15	SLC2A3	12	7919230	7936275	-	17046	-0.871195871	0.006796459	0.534070889	6960.397932	2950.387129	3952.07878	1718.021232	2553.950996	3306.348848	7607	3153	3653	1534	2642	3411
ENSG00000059915.16	PSD	10	102402617	102421539	-	18923	0.243042384	0.457763993	0.998640839	117.1198811	90.76674644	153.6258382	145.5950197	145.0010028	136.6740509	128	97	142	130	150	141
ENSG00000060069.16	CTDP1	18	79679801	79756623	+	76823	-0.288485847	0.303905412	0.998640839	4039.720898	1924.816468	2209.182828	2038.330276	2615.81809	2038.478929	4415	2057	2042	1820	2706	2103
ENSG00000060138.12	YBX3	12	10699089	10723312	-	24224	0.022431263	0.910424847	0.998640839	9901.204946	6472.511187	7423.806348	7985.32685	8551.192471	7634.360459	10821	6917	6862	7130	8846	7876
ENSG00000060140.8	STYK1	12	10618939	10674318	-	55380	-0.829047922	0.595775105	0.998640839	10.97998885	35.55810685	0	0	4.83336676	21.32502922	12	38	0	0	5	22
ENSG00000060237.16	WNK1	12	752593	911452	+	158860	-0.098359971	0.709969854	0.998640839	7619.197263	11361.75088	12191.61669	13372.34258	8242.823672	7503.502325	8327	12142	11269	11940	8527	7741
ENSG00000060303.5	RPS17P5	6	50857255	50857662	-	408	NA	NA	NA	0	0	0	0	0	0	0	0	0	0	0	0
ENSG00000060339.13	CCAR1	10	68721012	68792377	+	71366	-0.085763177	0.596305437	0.998640839	6808.508086	8188.657712	7350.239046	7509.343132	6473.811438	7075.063102	7441	8751	6794	6705	6697	7299
ENSG00000060491.16	OGFR	20	62804835	62814000	+	9166	-0.049180544	0.874502442	0.998640839	8002.581874	3482.822992	3530.148661	4140.498368	5824.206945	4548.04714	8746	3722	3263	3697	6025	4692
ENSG00000060558.3	GNA15	19	3136193	3163769	+	27577	-0.322021549	0.689294677	0.998640839	14.63998513	35.55810685	44.35675609	5.59980845	45.43364754	24.23298774	16	38	41	5	47	25
ENSG00000060566.13	CREB3L3	19	4153601	4173054	+	19454	0.180176461	0.771494165	0.998640839	24.70497491	137.5537291	111.4328263	182.5537555	65.73378793	62.03644863	27	147	103	163	68	64
ENSG00000060642.10	PIGV	1	26787472	26798398	+	10927	0.569217354	0.070228864	0.998640839	182.0848151	267.621541	408.9476537	469.2639481	372.1692405	431.3471818	199	286	378	419	385	445
ENSG00000060656.19	PTPRU	1	29236516	29326813	+	90298	-0.06355734	0.690123262	0.998640839	3617.906326	3258.245475	3455.499487	3590.597178	3244.155769	3052.387136	3954	3482	3194	3206	3356	3149
ENSG00000060688.12	SNRNP40	1	31259568	31296782	-	37215	0.158920069	0.418761874	0.998640839	3041.456912	2491.874699	2474.241492	3044.055873	3438.457113	2458.194277	3324	2663	2287	2718	3557	2536
ENSG00000060709.14	RIMBP2	12	130396137	130517917	-	121781	NA	NA	NA	0	0	0	0	0	0	0	0	0	0	0	0
ENSG00000060718.20	COL11A1	1	102876467	103108496	-	232030	NA	NA	NA	0	0	0	0	0	0	0	0	0	0	0	0
ENSG00000060749.14	QSER1	11	32893178	32993316	+	100139	-0.131446641	0.56899861	0.998640839	2307.627657	2172.787477	1765.615267	2339.59997	1963.313578	1400.666692	2522	2322	1632	2089	2031	1445
ENSG00000060762.18	MPC1	6	166364919	166383013	-	18095	-0.1260932	0.723377597	0.998640839	86.92491173	116.0317171	136.3158846	114.2360924	115.0341289	81.42283882	95	124	126	102	119	84
ENSG00000060971.17	ACAA1	3	38103129	38137242	-	34114	0.068526795	0.757994037	0.998640839	2271.027694	1488.76179	1832.691337	1798.658474	2333.549472	1732.173964	2482	1591	1694	1606	2414	1787
ENSG00000060982.14	BCAT1	12	24810022	24949459	-	139438	-0.260254699	0.762755339	0.998640839	25.61997398	10.29313619	43.27488399	38.07869746	4.83336676	23.26366823	28	11	40	34	5	24
ENSG00000061273.17	HDAC7	12	47782722	47833132	-	50411	0.006111497	0.965957023	0.998640839	5694.954217	5524.606917	5521.875197	5701.724964	5389.203937	5721.893066	6224	5904	5104	5091	5575	5903
ENSG00000061337.15	LZTS1	8	20246165	20303963	-	57799	NA	NA	NA	0	0	0	0	0	0	0	0	0	0	0	0
ENSG00000061455.10	PRDM6	5	123089121	123194266	+	105146	-0.816017974	0.031028875	0.951303659	102.4798959	211.4771618	235.8481177	94.07678196	111.1674355	106.6251461	112	226	218	84	115	110
ENSG00000061492.11	WNT8A	5	138083892	138092365	+	8474	NA	NA	NA	0	0	0	0	0	0	0	0	0	0	0	0
ENSG00000061656.9	SPAG4	20	35615892	35621049	+	5158	-0.228921663	0.434735263	0.998640839	1961.758008	813.1577593	1363.158846	1068.443452	1305.009025	1157.367495	2144	869	1260	954	1350	1194
ENSG00000061676.14	NCKAP1	2	182909115	183038858	-	129744	-0.210044494	0.215530689	0.998640839	4266.640667	5387.988928	4548.190307	4349.931204	3844.459921	4084.712414	4663	5758	4204	3884	3977	4214
ENSG00000061794.12	MRPS35	12	27710773	27756295	+	45523	0.020883452	0.928743355	0.998640839	1972.737997	2809.090441	2410.411038	2822.303459	1781.578988	2693.738918	2156	3002	2228	2520	1843	2779
ENSG00000061918.12	GUCY1B3	4	155758992	155807591	+	48600	2.630848669	0.509380791	0.998640839	0	0	0	3.35988507	0	0	0	0	0	3	0	0
ENSG00000061936.9	SFSWAP	12	131711081	131799737	+	88657	-0.006747981	0.969414276	0.998640839	3422.096525	2820.319317	2611.639249	2854.782348	3096.254746	2862.400512	3740	3014	2414	2549	3203	2953
ENSG00000061938.17	TNK2	3	195863364	195911945	-	48582	0.236994696	0.121154084	0.998640839	3604.18134	3293.803582	3254.271276	3881.787218	4218.562508	3864.676885	3939	3520	3008	3466	4364	3987
ENSG00000061987.15	MON2	12	62466817	62600479	+	133663	-0.135740203	0.39486368	0.998640839	2421.087542	2571.412569	2319.533782	2198.484798	2378.016446	2079.190348	2646	2748	2144	1963	2460	2145
ENSG00000062038.13	CDH3	16	68636189	68722616	+	86428	0.204447617	0.576422408	0.998640839	64.04993496	91.70248609	81.14040748	91.83685858	79.26721486	101.7785485	70	98	75	82	82	105
ENSG00000062096.14	ARSF	X	3041471	3112726	+	71256	NA	NA	NA	0	0	0	0	0	0	0	0	0	0	0	0
ENSG00000062194.15	GPBP1	5	57173948	57264679	+	90732	-0.227622485	0.240293854	0.998640839	1943.458027	1524.319896	1406.43373	1480.589354	1331.109206	1352.200716	2124	1629	1300	1322	1377	1395
ENSG00000062282.14	DGAT2	11	75759512	75801535	+	42024	1.011738623	0.00300496	0.367201601	110.7148876	276.0431979	238.0118619	409.9059785	371.2025671	477.8745183	121	295	220	366	384	493
ENSG00000062370.16	ZNF112	19	44326555	44367217	-	40663	-0.190647668	0.513186354	0.998640839	399.854594	353.7095892	218.5381641	260.9510738	325.7689196	265.5935457	437	378	202	233	337	274
ENSG00000062485.18	CS	12	56271699	56300392	-	28694	-0.142962842	0.102421484	0.19275863	85.17831643	77.44989421	85.52683293	75.01875861	83.77706764	79.02681548	93	85	98	87	85	78
ENSG00000062524.15	LTK	15	41503638	41513887	-	10250	-0.086582852	0.891895231	0.998640839	28.3649712	50.52994132	25.96493039	21.27927211	55.10038106	22.29434872	31	54	24	19	57	23
ENSG00000062582.13	MRPS24	7	43866558	43869893	-	3336	0.396026238	0.031389545	0.95301719	3864.041076	2781.953991	3337.575428	4180.816989	4711.565917	4244.650133	4223	2973	3085	3733	4874	4379
ENSG00000062598.17	ELMO2	20	46366049	46432985	-	66937	-0.04326007	0.83628241	0.998640839	1120.873862	1201.489716	1047.252193	1224.118127	1196.74161	850.0932101	1225	1284	968	1093	1238	877
ENSG00000062650.18	WAPL	10	86435256	86521815	-	86560	-0.022235505	0.886680676	0.998640839	5062.689859	4687.119927	4298.277852	4680.319903	4768.599645	4385.201462	5533	5009	3973	4179	4933	4524
ENSG00000062716.12	VMP1	17	59707192	59842255	+	135064	-0.033682125	0.809020018	0.998640839	9849.049999	9678.355241	10092.78482	9501.754978	9684.13364	9750.384949	10764	10343	9329	8484	10018	10059
ENSG00000062725.9	APPBP2	17	60443149	60526219	-	83071	-0.000166256	0.999186791	0.999959058	1388.96859	1577.657057	1420.498067	1460.430044	1427.776541	1498.567962	1518	1686	1313	1304	1477	1546
ENSG00000062822.12	POLD1	19	50384204	50418018	+	33815	-0.136894448	0.371427664	0.998640839	4444.150487	4147.198147	4639.067564	3927.705647	4267.862849	3836.56662	4857	4432	4288	3507	4415	3958
ENSG00000063015.19	SEZ6	17	28954901	29006440	-	51540	-0.615521229	0.780564249	0.998640839	0	0	17.3099536	4.47984676	6.766713464	0	0	0	16	4	7	0
ENSG00000063046.17	EIF4B	12	53006158	53042209	+	36052	0.205978139	0.305525392	0.998640839	29134.48542	29059.39495	19180.51046	30530.15567	29021.46737	29698.98046	31841	31055	17729	27260	30022	30639
ENSG00000063127.15	SLC6A16	19	49289638	49325225	-	35588	-0.275727178	0.629040978	0.998640839	26.53497306	88.89526713	71.40355858	52.63819943	70.56715469	31.01822431	29	95	66	47	73	32
ENSG00000063169.10	BICRA	19	47608196	47703277	+	95082	-0.11732927	0.50066678	0.998640839	1119.958863	989.0768143	1082.953972	1028.124831	910.6062975	1004.215012	1224	1057	1001	918	942	1036
ENSG00000063176.15	SPHK2	19	48619291	48630717	+	11427	-0.054788112	0.815585968	0.998640839	1121.788861	675.6040302	967.1936572	823.1718422	982.1401256	855.9091271	1226	722	894	735	1016	883
ENSG00000063177.12	RPL18	19	48615328	48619536	-	4209	-0.063429029	0.816985725	0.998640839	10800.64903	5230.784666	6992.139381	5939.156842	9091.562875	7002.364139	11804	5590	6463	5303	9405	7224
ENSG00000063180.8	CA11	19	48637942	48646312	-	8371	0.191637746	0.35600852	0.998640839	660.6293292	516.528289	722.6905626	703.3359413	730.8050541	734.7441884	722	552	668	628	756	758
ENSG00000063241.7	ISOC2	19	55452985	55462343	-	9359	0.491857529	0.019003378	0.807321912	513.3144788	624.1383492	630.7314341	962.0470917	730.8050541	793.8726785	561	667	583	859	756	819
ENSG00000063244.12	U2AF2	19	55654146	55674715	+	20570	-0.026372033	0.854885516	0.998640839	10747.57909	9660.576188	10189.07144	10248.76943	9888.101717	9906.44539	11746	10324	9418	9151	10229	10220
ENSG00000063245.14	EPN1	19	55675226	55709858	+	34633	-0.047967477	0.792582989	0.998640839	7815.007064	5941.011063	6324.624295	6113.870866	7264.55024	6045.645782	8541	6349	5846	5459	7515	6237
ENSG00000063322.13	MED29	19	39391303	39400637	+	9335	0.179527554	0.379572432	0.998640839	1169.368813	1644.094572	1457.281718	1705.701654	1740.012033	1390.973497	1278	1757	1347	1523	1800	1435
ENSG00000063438.16	AHRR	5	304176	438291	+	134116	-0.550108987	0.065511735	0.998640839	259.8597361	180.5977532	307.2516763	148.9549048	179.8012435	181.2627483	284	193	284	133	186	187
ENSG00000063515.2	GSC2	22	19148576	19150283	-	1708	-2.938179673	0.458886606	0.998640839	0	0	4.327488399	0	0	0	0	0	4	0	0	0
ENSG00000063587.13	ZNF275	X	153334155	153360110	+	25956	0.117823138	0.506918401	0.998640839	746.6392418	771.0494749	852.5152146	895.969352	826.5057159	849.1238906	816	824	788	800	855	876
ENSG00000063601.16	MTMR1	X	150692971	150765103	+	72133	-0.052266576	0.768417924	0.998640839	1613.143362	2086.699428	1730.99536	1739.300505	1702.311773	1796.149052	1763	2230	1600	1553	1761	1853
ENSG00000063660.8	GPC1	2	240435671	240468078	+	32408	-0.032969631	0.824073607	0.998640839	6559.628339	7187.416282	6641.61282	6856.405466	6795.713664	6276.343826	7169	7681	6139	6122	7030	6475
ENSG00000063761.15	ADCK1	14	77800083	77935012	+	134930	0.568860153	0.123600277	0.998640839	102.4798959	280.7218962	177.4270244	307.9894648	232.9682778	290.7958529	112	300	164	275	241	300
ENSG00000063854.12	HAGH	16	1795620	1827194	-	31575	0.145148167	0.388122271	0.998640839	1549.093427	1459.75386	1497.310986	1620.584565	1835.712695	1526.678228	1693	1560	1384	1447	1899	1575
ENSG00000063978.15	RNF4	4	2462220	2625320	+	163101	0.418324909	0.147094993	0.998640839	778.6642093	743.9130249	640.468283	734.6948687	1431.643234	724.0816738	851	795	592	656	1481	747
ENSG00000064012.21	CASP8	2	201233443	201287711	+	54269	0.023817792	0.926131091	0.998640839	662.4593273	1104.172792	1058.070914	1137.881077	774.3053549	959.6263147	724	1180	978	1016	801	990
ENSG00000064042.17	LIMCH1	4	41359607	41700044	+	340438	0.151432828	0.382568758	0.998640839	10373.34447	13404.47054	13534.21997	14089.11806	12981.45644	14370.16173	11337	14325	12510	12580	13429	14825
ENSG00000064102.14	INTS13	12	26905181	26938326	-	33146	-0.128621487	0.450546527	0.998640839	3104.591847	3472.529856	3504.183731	2864.862003	2866.186488	3489.550235	3393	3711	3239	2558	2965	3600
ENSG00000064115.10	TM7SF3	12	26973195	27014434	-	41240	-0.081201773	0.686085301	0.998640839	2766.95719	4009.644417	3692.429476	3424.842848	2894.220016	3576.788991	3024	4285	3413	3058	2994	3690
ENSG00000064195.7	DLX3	17	49990005	49995224	-	5220	-1.197620644	0.056610376	0.998640839	25.61997398	45.85124305	44.35675609	14.55950197	12.56675358	23.26366823	28	49	41	13	13	24
ENSG00000064199.6	SPA17	11	124673798	124697518	+	23721	0.215510249	0.649231925	0.998640839	44.83495447	168.4331377	140.643373	174.7140236	120.834169	115.3490217	49	180	130	156	125	119
ENSG00000064201.15	TSPAN32	11	2301997	2318200	+	16204	-2.520125173	0.527315151	0.998640839	0	0	3.245616299	0	0	0	0	0	3	0	0	0
ENSG00000064205.10	WISP2	20	44714844	44728509	+	13666	-0.048058871	0.824009024	0.998640839	17842.48188	10695.50425	12309.54075	12565.97016	14008.06354	12935.56886	19500	11430	11378	11220	14491	13345
ENSG00000064218.4	DMRT3	9	976964	991731	+	14768	NA	NA	NA	0	0	0	0	0	0	0	0	0	0	0	0
ENSG00000064225.12	ST3GAL6	3	98732236	98821201	+	88966	0.210116389	0.647776132	0.998640839	41.17495819	119.7746757	90.87725638	75.03743323	103.4340487	112.4410631	45	128	84	67	107	116
ENSG00000064270.12	ATP2C2	16	84368527	84464187	+	95661	0.389312771	0.44970633	0.998640839	63.13493589	52.40142062	166.6083034	75.03743323	116.0008022	177.3854703	69	56	154	67	120	183
ENSG00000064300.8	NGFR	17	49495293	49515017	+	19725	0.283876135	0.826474795	0.998640839	12.80998699	3.742958616	12.9824652	0	27.06685385	8.723875588	14	4	12	0	28	9
ENSG00000064309.14	CDON	11	125955796	126063335	-	107540	-0.125980685	0.493828244	0.998640839	716.4442725	682.1542078	702.1349927	656.2975503	682.4713865	586.4383034	783	729	649	586	706	605
ENSG00000064313.11	TAF2	8	119730775	119832863	-	102089	-0.076571796	0.70480991	0.998640839	1557.328419	2312.212685	2003.627129	1732.580734	1828.945982	2007.460705	1702	2471	1852	1547	1892	2071
ENSG00000064393.15	HIPK2	7	139561570	139777778	-	216209	-0.142470781	0.373113392	0.998640839	2841.072115	2952.258608	2676.551575	2783.1048	2390.583199	2500.844335	3105	3155	2474	2485	2473	2580
ENSG00000064419.13	TNPO3	7	128954180	129055173	-	100994	-0.000773423	0.996131936	0.999407052	4269.385665	3678.39258	3564.768569	3923.2258	3868.626754	3715.401681	4666	3931	3295	3503	4002	3833
ENSG00000064489.22	BORCS8-MEF2B	19	19145567	19192158	-	46592	0.049350018	0.912101193	0.998640839	165.6148318	296.6294703	341.8715835	104.1564372	373.1359138	353.8016211	181	317	316	93	386	365
ENSG00000064490.13	RFXANK	19	19192229	19201869	+	9641	0.091141232	0.699981352	0.998640839	872.9091136	1211.782852	1330.702683	1271.156518	963.7733319	1402.605331	954	1295	1230	1135	997	1447
ENSG00000064545.14	TMEM161A	19	19119169	19138513	-	19345	0.056211903	0.745481683	0.998640839	1593.928381	1965.053273	1909.504256	2010.331234	1867.612916	1807.780886	1742	2100	1765	1795	1932	1865
ENSG00000064547.13	LPAR2	19	19623668	19628930	-	5263	-0.165691133	0.414152338	0.998640839	1412.758565	982.5266367	1141.375065	1035.964563	998.5735725	1118.594714	1544	1050	1055	925	1033	1154
ENSG00000064601.16	CTSA	20	45890144	45898820	+	8677	-0.199303583	0.415090877	0.998640839	23990.36064	13022.68876	13998.3431	14137.27641	16115.41145	14177.26715	26219	13917	12939	12623	16671	14626
ENSG00000064607.16	SUGP2	19	18990888	19034023	-	43136	-0.346738321	0.038260735	0.996233472	6029.843877	6062.657218	6467.431412	5594.208642	4485.364353	4516.059596	6590	6479	5978	4995	4640	4659
ENSG00000064651.13	SLC12A2	5	128083766	128189688	+	105923	-0.375283023	0.022064654	0.85094972	2655.327304	3051.447012	2575.937469	2009.211272	2189.515142	2186.784814	2902	3261	2381	1794	2265	2256
ENSG00000064652.10	SNX24	5	122843439	123029354	+	185916	-0.384452119	0.164302113	0.998640839	861.0141257	1146.281076	933.6556221	1067.323491	553.9038307	632.9656399	941	1225	863	953	573	653
ENSG00000064655.18	EYA2	20	46894624	47188844	+	294221	NA	NA	NA	0	0	0	0	0	0	0	0	0	0	0	0
ENSG00000064666.14	CNN2	19	1026581	1039068	+	12488	0.155362034	0.426695876	0.998640839	2893.227062	2358.063928	3378.686567	2848.062578	3354.356531	3407.158077	3162	2520	3123	2543	3470	3515
ENSG00000064687.12	ABCA7	19	1040101	1065572	+	25472	-0.021558931	0.891382964	0.998640839	3616.991327	3363.984056	3331.084195	3154.932081	3689.792184	3314.103404	3953	3595	3079	2817	3817	3419
ENSG00000064692.18	SNCAIP	5	122311354	122464219	+	152866	NA	NA	NA	0	0	0	0	0	0	0	0	0	0	0	0
ENSG00000064703.11	DDX20	1	111755245	111768016	+	12772	-0.269664802	0.212714396	0.998640839	704.5492846	696.1903026	609.0939921	447.984676	616.7375985	601.9474156	770	744	563	400	638	621
ENSG00000064726.9	BTBD1	15	83016422	83067354	-	50933	-0.037355098	0.815473897	0.998640839	5324.379593	5570.45816	4669.359982	5056.62703	4756.032891	5354.520972	5819	5953	4316	4515	4920	5524
ENSG00000064763.10	FAR2	12	29149103	29340980	+	191878	-0.100839184	0.734294226	0.998640839	189.4048077	365.8742047	296.4329553	281.1103842	250.3683981	262.6855871	207	391	274	251	259	271
ENSG00000064787.13	BCAS1	20	53936777	54070594	-	133818	NA	NA	NA	0	0	0	0	0	0	0	0	0	0	0	0
ENSG00000064835.10	POU1F1	3	87259404	87276587	-	17184	NA	NA	NA	0	0	0	0	0	0	0	0	0	0	0	0
ENSG00000064886.13	CHI3L2	1	111200771	111243440	+	42670	NA	NA	NA	0	0	0	0	0	0	0	0	0	0	0	0
ENSG00000064932.15	SBNO2	19	1107636	1174283	-	66648	-0.023921311	0.88249133	0.998640839	12959.13184	10548.59312	11042.66852	10860.26851	12066.01678	11056.05833	14163	11273	10207	9697	12482	11406
ENSG00000064933.17	PMS1	2	189784085	189877629	+	93545	0.011790013	0.971246396	0.998640839	269.0097268	639.1101837	514.9711195	482.7034884	377.0026073	574.8064693	294	683	476	431	390	593
ENSG00000064961.18	HMG20B	19	3572777	3579088	+	6312	-0.027810316	0.881356734	0.998640839	8936.795925	6664.337816	7017.022439	6795.927535	8294.05736	7096.388131	9767	7122	6486	6068	8580	7321
ENSG00000064989.12	CALCRL	2	187343129	187448460	-	105332	NA	NA	NA	0	0	0	0	0	0	0	0	0	0	0	0
ENSG00000064995.16	TAF11	6	34877778	34888089	-	10312	0.002346695	0.990379885	0.998659781	1511.578465	1207.104154	1102.42767	1364.113338	1251.841991	1212.618707	1652	1290	1019	1218	1295	1251
ENSG00000064999.13	ANKS1A	6	34889265	35091413	+	202149	0.099033389	0.622806764	0.998640839	634.0943561	766.3707766	793.0122491	856.7706929	802.3388821	690.155491	693	819	733	765	830	712
ENSG00000065000.15	AP3D1	19	2100988	2164465	-	63478	0.009383442	0.950574245	0.998640839	5973.113935	5516.18526	5791.26135	6231.466843	5719.806223	5442.729047	6528	5895	5353	5564	5917	5615
ENSG00000065029.14	ZNF76	6	35258909	35295985	+	37077	-0.032789278	0.897387105	0.998640839	774.089214	1312.842735	1425.907427	1238.677629	1011.140326	1183.539121	846	1403	1318	1106	1046	1221
ENSG00000065054.13	SLC9A3R2	16	2025356	2039026	+	13671	0.043698442	0.830363182	0.998640839	545.3394462	534.3073424	483.5968286	510.7025306	492.0367361	608.7326521	596	571	447	456	509	628
ENSG00000065057.7	NTHL1	16	2039815	2047866	-	8052	0.406301599	0.063530416	0.998640839	372.4046218	387.3962168	433.830712	478.2236416	485.2700227	617.4565277	407	414	401	427	502	637
ENSG00000065060.16	UHRF1BP1	6	34792015	34883138	+	91124	-0.158649702	0.526174666	0.998640839	1315.768664	2247.646649	2164.826072	2041.690161	1424.876521	1665.290918	1438	2402	2001	1823	1474	1718
ENSG00000065135.10	GNAI3	1	109548611	109618321	+	69711	-0.181369527	0.344662716	0.998640839	6278.723624	4576.702648	4367.517667	4426.088599	4562.698221	4436.575396	6862	4891	4037	3952	4720	4577
ENSG00000065150.18	IPO5	13	97953658	98024297	+	70640	-0.244395521	0.093963555	0.998640839	10370.59947	11260.691	10105.76728	8695.382561	9237.530551	8858.611	11334	12034	9341	7764	9556	9139
ENSG00000065154.11	OAT	10	124397303	124418976	-	21674	-0.0235573	0.923838819	0.998640839	1345.963633	742.0415456	966.1117851	934.0480495	980.2067789	1090.484448	1471	793	893	834	1014	1125
ENSG00000065183.15	WDR3	1	117929720	117966542	+	36823	0.120157499	0.50189408	0.998640839	2144.757822	2779.146772	2659.241621	2675.588477	2596.484623	2969.025658	2344	2970	2458	2389	2686	3063
ENSG00000065243.19	PKN2	1	88684222	88836255	+	152034	-0.149325647	0.371858457	0.998640839	5163.339757	5189.612121	4629.330715	4041.941739	4408.997158	5057.909202	5643	5546	4279	3609	4561	5218
ENSG00000065268.10	WDR18	19	984271	998438	+	14168	0.218486527	0.168577711	0.998640839	1887.643083	1748.897413	1958.1885	2074.16905	2155.681575	2278.870167	2063	1869	1810	1852	2230	2351
ENSG00000065308.4	TRAM2	6	52497402	52576915	-	79514	-0.12142199	0.405441547	0.998640839	8177.346696	7420.415456	7789.479118	6938.16267	7109.882503	7451.159072	8937	7930	7200	6195	7355	7687
ENSG00000065320.8	NTN1	17	9021542	9244000	+	222459	-0.06479542	0.752713175	0.998640839	731.0842576	996.5627315	892.5444823	908.2889306	850.6725497	746.3760225	799	1065	825	811	880	770
ENSG00000065325.12	GLP2R	17	9822206	9892102	+	69897	-0.119818735	0.742407914	0.998640839	1453.933524	4907.018746	4900.880612	3926.585685	2785.9526	3651.426593	1589	5244	4530	3506	2882	3767
ENSG00000065328.16	MCM10	10	13161554	13211104	+	49551	-0.107604648	0.573407207	0.998640839	1941.628028	2317.827123	2120.469315	2348.559664	1774.812274	1799.05701	2122	2477	1960	2097	1836	1856
ENSG00000065357.19	DGKA	12	55927319	55954027	+	26709	-0.037954144	0.877820059	0.998640839	409.9195837	632.5600061	623.1583294	463.6641397	580.0040112	577.7144278	448	676	576	414	600	596
ENSG00000065361.14	ERBB3	12	56079857	56103505	+	23649	-0.32035084	0.428689827	0.998640839	81.43491731	132.8750309	146.0527335	82.87716506	71.53382804	133.7660923	89	142	135	74	74	138
ENSG00000065371.17	ROPN1	3	123968521	123992178	-	23658	NA	NA	NA	0	0	0	0	0	0	0	0	0	0	0	0
ENSG00000065413.18	ANKRD44	2	196967017	197311173	-	344157	-0.368919196	0.331334549	0.998640839	94.2449043	231.1276945	170.9357918	143.3550963	118.9008223	122.1342582	103	247	158	128	123	126
ENSG00000065427.14	KARS	16	75627474	75648643	-	21170	0.063043798	0.667033025	0.998640839	3441.311506	3477.208554	3575.58729	3797.790091	3541.891161	3623.316328	3761	3716	3305	3391	3664	3738
ENSG00000065457.10	ADAT1	16	75596981	75623300	-	26320	0.117309697	0.677736164	0.998640839	414.4945791	885.2097127	776.7841676	766.053796	734.6717475	751.2226201	453	946	718	684	760	775
ENSG00000065485.19	PDIA5	3	123067062	123225227	+	158166	-0.005872644	0.972653111	0.998640839	1572.883403	1463.496819	1340.439532	1572.426213	1390.07628	1397.758733	1719	1564	1239	1404	1438	1442
ENSG00000065491.8	TBC1D22B	6	37257772	37332970	+	75199	0.043046184	0.879539109	0.998640839	1143.748839	596.0661596	601.5208874	710.0557115	870.9726901	831.6761394	1250	637	556	634	901	858
ENSG00000065518.7	NDUFB4	3	120596309	120602500	+	6192	0.93908374	0.00031772	0.109202514	1342.303637	1289.449243	1418.334323	1588.105676	3136.855027	3038.816663	1467	1378	1311	1418	3245	3135
ENSG00000065526.10	SPEN	1	15847864	15940460	+	92597	-0.190538488	0.222121251	0.998640839	14720.50505	12950.63681	12285.73956	11787.59679	12156.88407	11069.6288	16088	13840	11356	10525	12576	11420
ENSG00000065534.18	MYLK	3	123610049	123884331	-	274283	0.050429119	0.883946999	0.998640839	283.649712	753.2704215	742.1642604	734.6948687	529.7369969	577.7144278	310	805	686	656	548	596
ENSG00000065548.17	ZC3H15	2	186486156	186509363	+	23208	-0.008139922	0.961893398	0.998640839	2693.757265	2221.445939	2170.235432	2261.202652	2390.583199	2394.219189	2944	2374	2006	2019	2473	2470
ENSG00000065559.14	MAP2K4	17	12020824	12143830	+	123007	-0.147756679	0.469245369	0.998640839	1374.328604	1179.031964	957.4568083	1143.480886	1047.873913	979.0127049	1502	1260	885	1021	1084	1010
ENSG00000065600.12	TMEM206	1	212363931	212414901	-	50971	0.301273931	0.230268471	0.998640839	191.2348058	256.3926652	229.3568851	251.9913803	297.7353924	284.0106164	209	274	212	225	308	293
ENSG00000065609.14	SNAP91	6	83552880	83709691	-	156812	NA	NA	NA	0	0	0	0	0	0	0	0	0	0	0	0
ENSG00000065613.13	SLK	10	103967201	104029233	+	62033	-0.118884824	0.581627162	0.998640839	8330.151541	5515.249521	5302.255161	5512.451438	6435.144504	5686.028244	9104	5894	4901	4922	6657	5866
ENSG00000065615.13	CYB5R4	6	83859643	83967424	+	107782	0.031123966	0.894958717	0.998640839	481.2895113	713.969356	777.8660397	707.8157881	669.9046329	637.8122374	526	763	719	632	693	658
ENSG00000065618.18	COL17A1	10	104031286	104086002	-	54717	0.185119173	0.526557337	0.998640839	151.8898458	198.3768066	186.0820012	166.8742918	250.3683981	191.9252629	166	212	172	149	259	198
ENSG00000065621.14	GSTO2	10	104268873	104304945	+	36073	0.291410842	0.565294457	0.998640839	44.83495447	29.94366893	57.33922129	47.03839098	40.60028078	73.66828274	49	32	53	42	42	76
ENSG00000065665.20	SEC61A2	10	12129637	12169961	+	40325	-0.233978998	0.286767942	0.998640839	570.9594202	638.174444	470.6143634	432.3052123	467.8699023	528.2791328	624	682	435	386	484	545
ENSG00000065675.14	PRKCQ	10	6427143	6580301	-	153159	3.048712759	0.442205498	0.998640839	0	0	0	4.47984676	0	0	0	0	0	4	0	0
ENSG00000065717.14	TLE2	19	2997638	3047635	-	49998	-0.320299174	0.174108958	0.998640839	4128.475808	5485.305852	3678.365139	4306.252698	2670.918471	3669.843664	4512	5862	3400	3845	2763	3786
ENSG00000065802.11	ASB1	2	238426742	238452250	+	25509	0.434394922	0.508429626	0.998640839	1973.652996	370.552903	1415.088706	1376.432917	1855.046162	1848.492305	2157	396	1308	1229	1919	1907
ENSG00000065809.13	FAM107B	10	14518557	14774897	-	256341	-0.396107836	0.026981126	0.899196315	10027.47482	7901.385638	7471.408721	5985.075271	6562.745386	6754.218344	10959	8444	6906	5344	6789	6968
ENSG00000065833.8	ME1	6	83210389	83431071	-	220683	-0.25400772	0.512646705	0.998640839	188.4898086	578.2871062	529.0354568	430.065289	263.9018251	392.5744015	206	618	489	384	273	405
ENSG00000065882.15	TBC1D1	4	37891087	38139175	+	248089	0.272186709	0.222492165	0.998640839	475.7995168	693.3830836	697.8075043	796.2927616	710.5049137	747.345342	520	741	645	711	735	771
ENSG00000065883.14	CDK13	7	39950037	40097134	+	147098	-0.022087158	0.878761043	0.998640839	3724.961217	3887.062523	3731.376872	3655.554956	3789.35954	3726.064196	4071	4154	3449	3264	3920	3844
ENSG00000065911.11	MTHFD2	2	74198562	74217565	+	19004	-0.172220974	0.398513258	0.998640839	7809.51707	6569.828111	4870.588193	5556.129944	5784.573338	5744.187415	8535	7021	4502	4961	5984	5926
ENSG00000065923.9	SLC9A7	X	46599252	46759172	-	159921	-0.01111284	0.945175806	0.998640839	1447.52853	1442.910546	1326.375194	1452.590312	1360.109406	1372.556426	1582	1542	1226	1297	1407	1416
ENSG00000065970.8	FOXJ2	12	8032703	8055503	+	22801	-0.50027623	0.005424271	0.501353272	3140.276811	2404.850911	2698.189017	1818.817785	1906.27985	2102.454017	3432	2570	2494	1624	1972	2169
ENSG00000065978.18	YBX1	1	42682427	42702349	+	19923	-0.13121604	0.35565451	0.998640839	44716.91959	45426.41724	41026.75377	39586.1659	39469.27296	40711.41941	48871	48546	37922	35346	40830	42000
ENSG00000065989.15	PDE4A	19	10416773	10469631	+	52859	0.296771294	0.205069079	0.998640839	287.3097083	250.7782273	319.1522694	390.8666298	343.1690399	318.9061187	314	268	295	349	355	329
ENSG00000066027.11	PPP2R5A	1	212285537	212361863	+	76327	-0.14018599	0.43165951	0.998640839	1821.76315	1950.081439	1806.726407	1763.939662	1440.343294	1858.1855	1991	2084	1670	1575	1490	1917
ENSG00000066032.18	CTNNA2	2	79185231	80648861	+	1463631	NA	NA	NA	0	0	0	0	0	0	0	0	0	0	0	0
ENSG00000066044.14	ELAVL1	19	7958579	8005659	-	47081	-0.146614912	0.318265779	0.998640839	4644.535284	4781.629632	4520.061633	4002.74308	4368.396877	4227.202382	5076	5110	4178	3574	4519	4361
ENSG00000066056.13	TIE1	1	43300993	43323108	+	22116	4.134724104	0.204437363	0.998640839	0	0	0	5.59980845	3.866693408	0	0	0	0	5	4	0
ENSG00000066084.12	DIP2B	12	50504985	50748667	+	243683	-0.043138993	0.779466303	0.998640839	5119.419801	5443.197567	4793.775274	5290.699024	4700.93251	4913.480595	5595	5817	4431	4724	4863	5069
ENSG00000066117.14	SMARCD1	12	50084972	50100712	+	15741	0.071827725	0.699898907	0.998640839	2801.727155	2497.489137	2332.516247	2597.191159	3107.854826	2316.673628	3062	2669	2156	2319	3215	2390
ENSG00000066135.12	KDM4A	1	43650158	43705515	+	55358	-0.151638038	0.384722568	0.998640839	3732.28121	3161.864291	2971.902658	3181.811161	2999.587411	2701.493474	4079	3379	2747	2841	3103	2787
ENSG00000066136.20	NFYC	1	40691648	40771603	+	79956	-0.181917332	0.330791981	0.998640839	1703.72827	1361.501197	1618.480661	1217.398357	1507.043756	1403.57465	1862	1455	1496	1087	1559	1448
ENSG00000066185.12	ZMYND12	1	42430329	42456267	-	25939	-2.600329123	0.396245297	0.998640839	0	0	11.9005931	0	1.933346704	0	0	0	11	0	2	0
ENSG00000066230.10	SLC9A3	5	473310	524332	-	51023	0.114474968	0.637147103	0.998640839	218.6847779	255.4569255	259.6493039	235.1919549	286.1353122	272.3787822	239	273	240	210	296	281
ENSG00000066248.14	NGEF	2	232878686	233013272	-	134587	-0.10805886	0.65478569	0.998640839	1171.198811	736.4271077	733.5092836	779.4933363	895.1395239	776.4249273	1280	787	678	696	926	801
ENSG00000066279.17	ASPM	1	197084128	197146694	-	62567	-0.811479228	0.001947162	0.301120431	13122.00168	8240.123393	6047.665037	5115.985	5282.869868	5219.78556	14341	8806	5590	4568	5465	5385
ENSG00000066294.14	CD84	1	160541095	160579516	-	38422	NA	NA	NA	0	0	0	0	0	0	0	0	0	0	0	0
ENSG00000066322.14	ELOVL1	1	43363397	43368074	-	4678	0.233417765	0.236452209	0.998640839	2928.912026	1949.145699	2395.264829	2750.625911	2954.153763	2845.922081	3201	2083	2214	2456	3056	2936
ENSG00000066336.11	SPI1	11	47354860	47378576	-	23717	1.988318691	0.133902043	0.998640839	0	3.742958616	6.491232598	25.75911887	4.83336676	9.693195098	0	4	6	23	5	10
ENSG00000066379.14	ZNRD1	6	30058899	30064909	+	6011	0.437228923	0.06110392	0.998640839	488.6095038	334.9947961	480.3512123	536.4616495	639.937759	588.3769424	534	358	444	479	662	607
ENSG00000066382.16	MPPED2	11	30384493	30586872	-	202380	NA	NA	NA	0	0	0	0	0	0	0	0	0	0	0	0
ENSG00000066405.12	CLDN18	3	137998735	138033655	+	34921	-0.994227979	0.130755174	0.998640839	24.70497491	50.52994132	32.45616299	12.31957859	27.06685385	14.53979265	27	54	30	11	28	15
ENSG00000066422.4	ZBTB11	3	101648889	101677495	-	28607	-0.173904406	0.360319092	0.998640839	3375.431572	2653.757659	2369.299898	2414.637404	2438.916867	2591.960369	3689	2836	2190	2156	2523	2674
ENSG00000066427.21	ATXN3	14	92038652	92106621	-	67970	-0.232119325	0.287429334	0.998640839	972.6440123	913.2819023	877.3982729	602.5393892	827.4723893	921.8228538	1063	976	811	538	856	951
ENSG00000066455.12	GOLGA5	14	92794231	92839963	+	45733	0.290540901	0.055722564	0.998640839	1969.993	2108.22144	2075.030687	2532.233381	2568.451096	2425.237413	2153	2253	1918	2261	2657	2502
ENSG00000066468.22	FGFR2	10	121478334	121598458	-	120125	3.171853761	0.423418405	0.998640839	0	0	0	0	4.83336676	0	0	0	0	0	5	0
ENSG00000066557.5	LRRC40	1	70144805	70205620	-	60816	-0.211024424	0.223379807	0.998640839	1247.143734	1258.569835	1067.807762	1012.445368	1055.6073	1019.724124	1363	1345	987	904	1092	1052
ENSG00000066583.11	ISOC1	5	129094751	129114028	+	19278	-0.104942811	0.547966094	0.998640839	1351.453628	1266.991492	1226.842961	1189.399315	1078.807461	1307.612019	1477	1354	1134	1062	1116	1349
ENSG00000066629.16	EML1	14	99737693	99942060	+	204368	0.209367559	0.389449752	0.998640839	1172.11381	1186.517881	1024.532878	1765.059623	1016.940366	1131.195868	1281	1268	947	1576	1052	1167
ENSG00000066651.18	TRMT11	6	125986430	126039276	+	52847	-0.078750803	0.773694728	0.998640839	381.5546126	580.1585855	569.0647245	386.3867831	441.7697218	620.3644863	417	620	526	345	457	640
ENSG00000066654.13	THUMPD1	16	20702816	20742084	-	39269	-0.07979598	0.613395681	0.998640839	2088.02788	2225.188897	1956.024756	1921.85426	2042.580793	1967.718605	2282	2378	1808	1716	2113	2030
ENSG00000066697.14	MSANTD3	9	100427156	100451711	+	24556	-0.432097526	0.175488475	0.998640839	2127.37284	1074.229123	1373.977567	688.7764394	1234.44187	1467.549738	2325	1148	1270	615	1277	1514
ENSG00000066735.14	KIF26A	14	104138723	104180894	+	42172	-0.380993919	0.009156672	0.596867866	3965.605973	3841.21128	4012.663618	2952.219015	3002.487431	3121.208821	4334	4105	3709	2636	3106	3220
ENSG00000066739.11	ATG2B	14	96279202	96363870	-	84669	-0.072356239	0.739077941	0.998640839	873.8241127	1361.501197	1062.398402	1115.481843	984.0734723	1037.171875	955	1455	982	996	1018	1070
ENSG00000066777.8	ARFGEF1	8	67173511	67343677	-	170167	-0.209642388	0.237941751	0.998640839	1258.123722	1590.757412	1354.503869	1221.878204	1223.808464	1189.355038	1375	1700	1252	1091	1266	1227
ENSG00000066813.14	ACSM2B	16	20536226	20576427	-	40202	NA	NA	NA	0	0	0	0	0	0	0	0	0	0	0	0
ENSG00000066827.15	ZFAT	8	134477788	134713049	-	235262	-0.178167512	0.420595214	0.998640839	707.2942818	771.0494749	988.8310991	822.0518805	622.5376386	735.7135079	773	824	914	734	644	759
ENSG00000066855.15	MTFR1	8	65644734	65771261	+	126528	-0.01267496	0.950060885	0.998640839	986.3689984	1224.883207	1009.386669	958.6872067	986.9734923	1246.54489	1078	1309	933	856	1021	1286
ENSG00000066923.17	STAG3	7	100177563	100221488	+	43926	-0.057614353	0.911034421	0.998640839	115.2898829	111.3530188	71.40355858	32.47888901	131.4675759	122.1342582	126	119	66	29	136	126
ENSG00000066926.10	FECH	18	57548283	57586772	-	38490	0.023760619	0.930200072	0.998640839	667.0343227	1244.53374	1163.012507	1062.843644	842.9391629	1219.403943	729	1330	1075	949	872	1258
ENSG00000066933.15	MYO9A	15	71822289	72118577	-	296289	-0.269982379	0.350081649	0.998640839	584.6844063	1217.39729	1075.380867	643.9779718	822.6390225	918.9148953	639	1301	994	575	851	948
ENSG00000067048.16	DDX3Y	Y	12904108	12920478	+	16371	NA	NA	NA	0	0	0	0	0	0	0	0	0	0	0	0
ENSG00000067057.16	PFKP	10	3066333	3137712	+	71380	-0.112920222	0.420474051	0.998640839	9486.710367	9171.184349	9679.509676	8835.377773	8760.960589	8607.557247	10368	9801	8947	7889	9063	8880
ENSG00000067064.10	IDI1	10	1039908	1049170	-	9263	-0.534800391	0.004288241	0.445576516	1044.928939	1020.891963	849.2695983	641.7380484	674.7379996	695.971408	1142	1091	785	573	698	718
ENSG00000067066.16	SP100	2	230415942	230544090	+	128149	-0.089637245	0.695802053	0.998640839	616.7093738	423.8900633	573.3922129	557.7409216	484.3033493	474.9665598	674	453	530	498	501	490
ENSG00000067082.14	KLF6	10	3775996	3785281	-	9286	-0.130378739	0.668662731	0.998640839	5237.454682	2213.024282	2353.071817	3150.452234	2961.88715	2844.952761	5724	2365	2175	2813	3064	2935
ENSG00000067113.16	PLPP1	5	55424854	55535050	-	110197	0.286269619	0.301518544	0.998640839	252.5397436	322.8301806	189.3276175	285.590231	344.1357133	303.3970066	276	345	175	255	356	313
ENSG00000067141.16	NEO1	15	73051710	73305206	+	253497	0.020712517	0.936539564	0.998640839	666.1193236	1175.289005	1159.766891	1124.441537	845.8391829	1074.006017	728	1256	1072	1004	875	1108
ENSG00000067167.7	TRAM1	8	70573442	70608387	-	34946	-0.10963427	0.489903074	0.998640839	4828.450097	5445.069047	4539.53533	4674.720094	4345.196717	4709.923498	5277	5819	4196	4174	4495	4859
ENSG00000067177.14	PHKA1	X	72578814	72714319	-	135506	-0.032565728	0.835143513	0.998640839	2259.132706	2355.256709	2339.00748	2211.924338	2440.850214	2145.104075	2469	2517	2162	1975	2525	2213
ENSG00000067182.7	TNFRSF1A	12	6328757	6342114	-	13358	-0.1093091	0.583656831	0.998640839	4756.16517	5273.82869	5495.910267	4147.218138	4248.529382	5996.210487	5198	5636	5080	3703	4395	6186
ENSG00000067191.15	CACNB1	17	39173456	39197703	-	24248	-0.038350193	0.864145179	0.998640839	301.9496934	322.8301806	272.6317691	293.4299628	280.3352721	300.489048	330	345	252	262	290	310
ENSG00000067208.14	EVI5	1	92508696	92792404	-	283709	-0.12987385	0.535379677	0.998640839	699.9742892	945.0970505	800.5853538	846.6910377	697.9381601	691.1248105	765	1010	740	756	722	713
ENSG00000067221.13	STOML1	15	73978923	73994622	-	15700	-0.155039965	0.70751126	0.998640839	72.2849266	160.9472205	199.0644663	147.8349431	103.4340487	136.6740509	79	172	184	132	107	141
ENSG00000067225.17	PKM	15	72199029	72231822	-	32794	-0.136873756	0.333591197	0.998640839	89866.63374	99069.56439	94533.98407	83569.30139	88506.67876	85736.31064	98215	105873	87380	74618	91558	88450
ENSG00000067248.9	DHX29	5	55256245	55307722	-	51478	-0.025830691	0.891526355	0.998640839	649.6493403	633.4957458	583.1290618	629.4184698	559.7038708	644.597474	710	677	539	562	579	665
ENSG00000067334.13	DNTTIP2	1	93866283	93879918	-	13636	-0.122557234	0.486516168	0.998640839	4959.294964	4596.35318	3790.879837	3747.391815	4239.829322	4272.760399	5420	4912	3504	3346	4386	4408
ENSG00000067365.14	METTL22	16	8621683	8649654	+	27972	0.172185258	0.45903831	0.998640839	944.2790411	693.3830836	662.105725	995.6459424	887.4061371	709.5418812	1032	741	612	889	918	732
ENSG00000067369.13	TP53BP1	15	43403061	43510728	-	107668	-0.042753369	0.81112421	0.998640839	4535.650394	5584.494255	5185.412974	5603.168335	4921.334035	4334.796848	4957	5968	4793	5003	5091	4472
ENSG00000067445.20	TRO	X	54920462	54931431	+	10970	-3.064194694	0.439273092	0.998640839	0	4.67869827	0	0	0	0	0	5	0	0	0	0
ENSG00000067533.5	RRP15	1	218285287	218337983	+	52697	0.027086708	0.88582337	0.998640839	1270.933709	1732.989839	1474.591672	1468.269776	1477.076882	1617.794262	1389	1852	1363	1311	1528	1669
ENSG00000067560.10	RHOA	3	49359145	49412998	-	53854	-0.241121128	0.24799613	0.998640839	39883.8945	26234.39694	25824.28702	24640.27714	27245.68842	25906.03322	43589	28036	23870	22001	28185	26726
ENSG00000067596.10	DHX8	17	43483865	43544463	+	60599	-0.188585169	0.277235466	0.998640839	3750.581191	3043.961094	2997.867588	3059.735337	2831.386248	2702.462793	4099	3253	2771	2732	2929	2788
ENSG00000067601.7	PMS2P4	7	67295608	67302907	-	7300	0.584736065	0.121885634	0.998640839	64.04993496	58.9515982	57.33922129	89.5969352	106.3340687	74.63760225	70	63	53	80	110	77
ENSG00000067606.16	PRKCZ	1	2050470	2185395	+	134926	-0.196267514	0.604300201	0.998640839	187.5748095	212.4129015	167.6901755	111.996169	261.001805	122.1342582	205	227	155	100	270	126
ENSG00000067646.11	ZFY	Y	2935281	2982506	+	47226	NA	NA	NA	0	0	0	0	0	0	0	0	0	0	0	0
ENSG00000067704.9	IARS2	1	220094102	220148041	+	53940	-0.068812269	0.695131406	0.998640839	4900.735024	6232.961835	5778.278885	5607.648182	4776.333032	5740.310137	5356	6661	5341	5007	4941	5922
ENSG00000067715.13	SYT1	12	78863993	79452008	+	588016	0.518871036	0.434293132	0.998640839	10.97998885	28.07218962	32.45616299	48.15835267	23.20016045	31.01822431	12	30	30	43	24	32
ENSG00000067798.14	NAV3	12	77324641	78213008	+	888368	-0.082518575	0.772210867	0.998640839	406.2595875	301.3081686	272.6317691	299.0297712	387.6360141	239.4219189	444	322	252	267	401	247
ENSG00000067829.18	IDH3G	X	153785766	153794523	-	8758	-0.009407547	0.96027855	0.998640839	4463.365468	3602.597668	3644.827104	3367.724802	4495.99776	3770.652893	4878	3850	3369	3007	4651	3890
ENSG00000067836.12	ROGDI	16	4796968	4802950	-	5983	0.06210284	0.784761844	0.998640839	506.9094853	786.957049	678.3338065	676.4568608	738.5384409	643.6281545	554	841	627	604	764	664
ENSG00000067840.12	PDZD4	X	153802166	153830565	-	28400	-0.126389168	0.733844907	0.998640839	2224.362741	996.5627315	2586.75619	1027.00487	1650.111412	2642.364984	2431	1065	2391	917	1707	2726
ENSG00000067842.17	ATP2B3	X	153517676	153582939	+	65264	2.854585827	0.472769867	0.998640839	0	0	0	0	0	3.877278039	0	0	0	0	0	4
ENSG00000067900.7	ROCK1	18	20946906	21111851	-	164946	-0.138286785	0.398635037	0.998640839	4375.525557	5283.186086	4445.412458	4540.324691	4116.095133	4159.350016	4782	5646	4109	4054	4258	4291
ENSG00000067955.13	CBFB	16	67029116	67101058	+	71943	-0.184844507	0.331206109	0.998640839	1506.088471	1893.00132	1622.80815	1496.268818	1280.842191	1641.05793	1646	2023	1500	1336	1325	1693
ENSG00000067992.12	PDK3	X	24465221	24539837	+	74617	-0.105202881	0.719606297	0.998640839	1296.553683	648.4675802	771.3748071	646.2178951	880.6394236	998.3990951	1417	693	713	577	911	1030
ENSG00000068001.13	HYAL2	3	50317790	50322906	-	5117	0.121577709	0.583992341	0.998640839	2375.337588	3167.478729	3121.201008	3496.520396	3564.124649	2365.139604	2596	3385	2885	3122	3687	2440
ENSG00000068024.16	HDAC4	2	239048168	239401654	-	353487	0.185668532	0.47586603	0.998640839	497.7594946	821.5794162	868.7432961	958.6872067	702.7715269	826.8295418	544	878	803	856	727	853
ENSG00000068028.17	RASSF1	3	50329782	50340980	-	11199	-0.183380448	0.540591104	0.998640839	3736.856205	1740.475756	1811.053895	1728.100888	2483.383841	2207.140524	4084	1860	1674	1543	2569	2277
ENSG00000068078.17	FGFR3	4	1793307	1808872	+	15566	-0.168586564	0.557088492	0.998640839	724.6792641	518.3997683	340.7897114	453.5844845	466.903229	489.5063524	792	554	315	405	483	505
ENSG00000068079.7	IFI35	17	43006725	43014456	+	7732	0.270096956	0.39531388	0.998640839	211.3647854	402.3680512	477.105596	418.8656721	379.9026273	515.6779792	231	430	441	374	393	532
ENSG00000068097.14	HEATR6	17	60043194	60078931	-	35738	-0.10682239	0.55424904	0.998640839	1733.00824	1760.126289	1605.498196	1777.379202	1357.209386	1601.31583	1894	1881	1484	1587	1404	1652
ENSG00000068120.14	COASY	17	42561467	42566277	+	4811	0.25611906	0.168433298	0.998640839	3039.626913	3968.471873	4084.067176	4850.554079	4308.46313	4087.620373	3322	4241	3775	4331	4457	4217
ENSG00000068137.14	PLEKHH3	17	42667914	42676994	-	9081	-0.038070763	0.860015654	0.998640839	1399.948578	950.7114885	969.3574014	1136.761115	1019.840386	1077.883295	1530	1016	896	1015	1055	1112
ENSG00000068305.17	MEF2A	15	99565417	99716466	+	151050	-0.038466048	0.852115315	0.998640839	980.879004	1189.3251	814.6496911	956.4472833	926.0730711	1024.570722	1072	1271	753	854	958	1057
ENSG00000068308.13	OTUD5	X	48922028	48958386	-	36359	0.07351486	0.721169805	0.998640839	6511.133388	4735.778389	4430.266248	5378.056035	6214.74298	4904.756719	7116	5061	4095	4802	6429	5060
ENSG00000068323.16	TFE3	X	49028726	49043486	-	14761	0.086504762	0.627563171	0.998640839	5462.544453	4117.254478	4230.11991	5115.985	4756.032891	4792.315656	5970	4400	3910	4568	4920	4944
ENSG00000068354.15	TBC1D25	X	48539457	48562609	+	23153	0.119386067	0.542403707	0.998640839	1359.688619	1037.735276	1046.17032	1191.639238	1365.909446	1183.539121	1486	1109	967	1064	1413	1221
ENSG00000068366.19	ACSL4	X	109624244	109733403	-	109160	0.24066136	0.070304173	0.146863016	26.15212243	20.43906249	27.39346689	30.49917432	30.88107986	29.2276456	29	21	30	32	29	31
ENSG00000068383.18	INPP5A	10	132537820	132783480	+	245661	-0.249339679	0.244819908	0.998640839	998.2639863	746.7202439	899.0357149	691.0163627	869.0393434	663.9838642	1091	798	831	617	899	685
ENSG00000068394.10	GPKOW	X	49113389	49123801	-	10413	0.293282475	0.072322121	0.998640839	1523.473453	1330.621788	1531.930893	1827.777478	1769.978907	1776.762661	1665	1422	1416	1632	1831	1833
ENSG00000068400.13	GRIPAP1	X	48973720	49002264	-	28545	0.051877507	0.741874408	0.998640839	5481.759434	4747.007265	4701.816145	5332.137606	5275.136481	4870.830537	5991	5073	4346	4761	5457	5025
ENSG00000068438.14	FTSJ1	X	48476021	48486364	+	10344	0.044222642	0.826727849	0.998640839	5716.914195	3668.099444	4330.734015	4908.792087	4659.365556	4575.188086	6248	3920	4003	4383	4820	4720
ENSG00000068489.12	PRR11	17	59155499	59204705	+	49207	-0.352626353	0.152819045	0.998640839	3339.746609	1981.896587	1846.755674	1909.534681	1936.246724	1769.008105	3650	2118	1707	1705	2003	1825
ENSG00000068615.17	REEP1	2	86213993	86338083	-	124091	0.087648903	0.799113431	0.998640839	260.7747352	681.2184681	612.3396084	582.3800788	426.3029482	642.658835	285	728	566	520	441	663
ENSG00000068650.18	ATP11A	13	112690329	112887168	+	196840	-0.25807076	0.385381785	0.998640839	1563.733412	2422.629964	3054.124938	2509.834147	1287.608905	2089.852863	1709	2589	2823	2241	1332	2156
ENSG00000068654.15	POLR1A	2	86020216	86106155	-	85940	0.042390047	0.831346701	0.998640839	3219.88173	4728.292472	4642.31318	4534.724883	4048.427998	4382.293504	3519	5053	4291	4049	4188	4521
ENSG00000068697.6	LAPTM4A	2	20032650	20052028	-	19379	-0.041592794	0.790133671	0.998640839	8084.93179	9806.551574	9372.258	8967.533252	8587.926059	8933.248602	8836	10480	8663	8007	8884	9216
ENSG00000068724.15	TTC7A	2	46916157	47076137	+	159981	-0.228866457	0.173682836	0.998640839	3035.051918	2903.600146	2835.586773	2639.749703	2679.618532	2168.367743	3317	3103	2621	2357	2772	2237
ENSG00000068745.14	IP6K2	3	48688003	48740353	-	52351	-0.147363019	0.513452182	0.998640839	5300.589618	3003.724289	3972.63435	3567.077983	3955.627356	3562.249198	5793	3210	3672	3185	4092	3675
ENSG00000068781.21	STON1-GTF2A1L	2	48529925	48776517	+	246593	-2.743099997	0.490191488	0.998640839	0	3.742958616	0	0	0	0	0	4	0	0	0	0
ENSG00000068784.12	SRBD1	2	45388680	45612165	-	223486	-0.223801945	0.493608935	0.998640839	301.0346943	706.4834388	625.3220736	536.4616495	361.5358336	500.168867	329	755	578	479	374	516
ENSG00000068796.16	KIF2A	5	62306162	62537249	+	231088	-0.09898042	0.686093153	0.998640839	585.5994054	922.6392988	860.0883193	747.0144472	612.8709051	851.0625296	640	986	795	667	634	878
ENSG00000068831.18	RASGRP2	11	64726911	64745456	-	18546	-0.471144928	0.56496406	0.998640839	14.63998513	22.4577517	15.1462094	5.59980845	15.46677363	16.47843167	16	24	14	5	16	17
ENSG00000068878.14	PSME4	2	53864067	53970840	-	106774	-0.283206105	0.202085455	0.998640839	6633.743264	4494.357558	3960.733757	4461.927373	3895.693608	4043.031675	7250	4803	3661	3984	4030	4171
ENSG00000068885.14	IFT80	3	160256986	160399880	-	142895	-0.150682806	0.527973275	0.998640839	1279.168701	2096.056825	1930.059826	1795.298589	1299.208985	1684.677308	1398	2240	1784	1603	1344	1738
ENSG00000068903.19	SIRT2	19	38878555	38899862	-	21308	-0.061779582	0.8060852	0.998640839	1734.838238	1011.534566	984.5036107	1130.041345	1249.908644	1195.170956	1896	1081	910	1009	1293	1233
ENSG00000068912.13	ERLEC1	2	53787044	53818819	+	31776	-0.015588406	0.918892185	0.998640839	2576.637384	2652.821919	2386.609852	2443.756408	2520.117428	2570.63534	2816	2835	2206	2182	2607	2652
ENSG00000068971.13	PPP2R5B	11	64917553	64934473	+	16921	-0.331102225	0.31342899	0.998640839	3888.746051	1537.420252	1803.48079	1555.626787	2397.349913	1794.210413	4250	1643	1667	1389	2480	1851
ENSG00000068976.13	PYGM	11	64746389	64760297	-	13909	0.544992786	0.306673745	0.998640839	45.74995354	32.75088789	19.4736978	51.51823774	49.30034095	42.65005843	50	35	18	46	51	44
ENSG00000068985.4	PAGE1	X	49687450	49695993	-	8544	NA	NA	NA	0	0	0	0	0	0	0	0	0	0	0	0
ENSG00000069011.15	PITX1	5	135027735	135034813	-	7079	-0.011854362	0.943750512	0.998640839	7746.382134	9102.875354	8125.941341	7868.850834	9323.564479	7578.139927	8466	9728	7511	7026	9645	7818
ENSG00000069018.17	TRPC7	5	136213320	136365537	-	152218	NA	NA	NA	0	0	0	0	0	0	0	0	0	0	0	0
ENSG00000069020.18	MAST4	5	66596361	67169595	+	573235	0.035427202	0.893749431	0.998640839	855.5241313	713.969356	544.1816662	573.4203853	936.706478	656.2293081	935	763	503	512	969	677
ENSG00000069122.18	ADGRF5	6	46852512	46954943	-	102432	2.85092842	0.473356606	0.998640839	0	0	0	0	3.866693408	0	0	0	0	0	4	0
ENSG00000069188.16	SDK2	17	73334384	73644089	-	309706	-4.740342536	0.15500821	0.998640839	0	14.97183446	0	0	0	0	0	16	0	0	0	0
ENSG00000069206.15	ADAM7	8	24440930	24526970	+	86041	NA	NA	NA	0	0	0	0	0	0	0	0	0	0	0	0
ENSG00000069248.11	NUP133	1	229440260	229508341	-	68082	-0.117123871	0.44146546	0.998640839	2904.207051	2651.886179	2627.86733	2501.994415	2553.950996	2490.181821	3174	2834	2429	2234	2642	2569
ENSG00000069275.12	NUCKS1	1	205712819	205750276	-	37458	-0.355787569	0.20765469	0.998640839	7208.36268	16708.56726	13178.28405	10546.67923	7863.887718	10577.21449	7878	17856	12181	9417	8135	10912
ENSG00000069329.16	VPS35	16	46656132	46689518	-	33387	-0.133241086	0.408661994	0.998640839	3630.716313	3408.89956	3082.253612	3091.094264	2880.686589	3257.882872	3968	3643	2849	2760	2980	3361
ENSG00000069345.11	DNAJA2	16	46955362	46973788	-	18427	-0.07796895	0.633022496	0.998640839	2422.002541	2118.514577	2191.872874	1967.772689	2239.782156	2170.306382	2647	2264	2026	1757	2317	2239
ENSG00000069399.14	BCL3	19	44747705	44760044	+	12340	0.021733471	0.901809225	0.998640839	1879.408092	2389.879076	2420.147887	2295.921465	2234.94879	2259.483777	2054	2554	2237	2050	2312	2331
ENSG00000069424.14	KCNAB2	1	5991466	6101193	+	109728	0.188748651	0.429677851	0.998640839	1180.348801	1924.816468	2092.340641	2161.526062	1822.179268	1939.608339	1290	2057	1934	1930	1885	2001
ENSG00000069431.11	ABCC9	12	21797401	21942529	-	145129	2.85092842	0.473356606	0.998640839	0	0	0	0	3.866693408	0	0	0	0	0	4	0
ENSG00000069482.6	GAL	11	68683779	68691175	+	7397	0.321984754	0.126222436	0.998640839	545.3394462	727.0697112	777.8660397	801.8925701	880.6394236	879.1727954	596	777	719	716	911	907
ENSG00000069493.14	CLEC2D	12	9664969	9699555	+	34587	-0.244972989	0.729192494	0.998640839	13.72498606	48.65846201	31.37429089	42.55854422	19.33346704	17.44775118	15	52	29	38	20	18
ENSG00000069509.5	FUNDC1	X	44523639	44543001	-	19363	-0.19507397	0.42301759	0.998640839	475.7995168	653.1462785	622.0764573	611.4990827	509.4368565	409.0528331	520	698	575	546	527	422
ENSG00000069535.13	MAOB	X	43766611	43882447	-	115837	-0.324809872	0.436074748	0.998640839	160.1248374	597.0018992	596.1115269	397.5864	286.1353122	396.4516795	175	638	551	355	296	409
ENSG00000069667.15	RORA	15	60488284	61229319	-	741036	-0.742133604	0.021594555	0.841986107	947.9390374	461.3196494	468.4506192	290.0700777	423.4029281	409.0528331	1036	493	433	259	438	422
ENSG00000069696.6	DRD4	11	637293	640706	+	3414	-0.316243252	0.574575225	0.998640839	76.85992195	59.88733786	30.29241879	25.75911887	65.73378793	42.65005843	84	64	28	23	68	44
ENSG00000069702.10	TGFBR3	1	91680343	91906335	-	225993	-0.265885136	0.227592761	0.998640839	1428.31355	2043.655404	1815.381383	1771.779394	1245.075277	1381.280301	1561	2184	1678	1582	1288	1425
ENSG00000069712.12	KIAA1107	1	92166985	92184723	+	17739	NA	NA	NA	0	0	0	0	0	0	0	0	0	0	0	0
ENSG00000069764.9	PLA2G10	16	14672545	14694669	-	22125	0.725669701	0.625256779	0.998640839	7.319992567	3.742958616	0	7.83973183	5.800040112	4.846597549	8	4	0	7	6	5
ENSG00000069812.11	HES2	1	6412418	6424670	-	12253	0.383854829	0.378145058	0.998640839	76.85992195	58.01585855	144.9708614	100.7965521	104.400722	158.9683996	84	62	134	90	108	164
ENSG00000069849.10	ATP1B3	3	141876124	141926514	+	50391	-0.386994286	0.061004134	0.998640839	8431.716438	5670.582303	5863.746781	4754.237374	4862.36696	5652.102061	9215	6060	5420	4245	5030	5831
ENSG00000069869.15	NEDD4	15	55826922	55993746	-	166825	-0.440385417	0.036097256	0.989701816	4591.465338	3061.740148	3055.20681	2591.591351	2777.25254	2523.138684	5018	3272	2824	2314	2873	2603
ENSG00000069943.9	PIGB	15	55318960	55355648	+	36689	0.187634939	0.425885949	0.998640839	447.4345457	552.0863959	570.1465966	659.6574354	463.0365356	664.9531837	489	590	527	589	479	686
ENSG00000069956.11	MAPK6	15	51952106	52067372	+	115267	-0.225574697	0.15739811	0.998640839	9009.080852	7888.285283	7256.116173	6711.930408	6930.08126	7015.934612	9846	8430	6707	5993	7169	7238
ENSG00000069966.18	GNB5	15	52115105	52191369	-	76265	-0.193760243	0.206336344	0.998640839	2969.171985	3194.615179	2877.779785	2756.225719	2561.684383	2588.083091	3245	3414	2660	2461	2650	2670
ENSG00000069974.15	RAB27A	15	55202966	55319113	-	116148	-0.05163378	0.774759352	0.998640839	830.8191563	915.1533816	857.9245751	866.8503481	757.8719079	887.896671	908	978	793	774	784	916
ENSG00000069998.12	HDHD5	22	17137511	17165287	-	27777	0.186609238	0.363405478	0.998640839	1298.383682	1263.248533	1065.644018	1228.597974	1233.475197	1666.260237	1419	1350	985	1097	1276	1719
ENSG00000070010.18	UFD1	22	19449910	19479215	-	29306	-0.084388505	0.731126785	0.998640839	3670.061273	2121.321796	2064.211966	2592.711312	2454.383641	2363.200965	4011	2267	1908	2315	2539	2438
ENSG00000070018.8	LRP6	12	12116025	12267012	-	150988	-0.125670469	0.447038731	0.998640839	2335.077629	2475.967124	2050.147629	2196.244874	2041.614119	2052.049402	2552	2646	1895	1961	2112	2117
ENSG00000070019.4	GUCY2C	12	14612632	14696585	-	83954	NA	NA	NA	0	0	0	0	0	0	0	0	0	0	0	0
ENSG00000070031.3	SCT	11	626431	627143	-	713	-2.807487194	0.170666469	0.998640839	15.5549842	0	11.9005931	0	0	3.877278039	17	0	11	0	0	4
ENSG00000070047.11	PHRF1	11	576486	612222	+	35737	-0.112074669	0.614101365	0.998640839	3241.841708	2079.213511	2166.989816	2223.123955	2593.584603	2112.147212	3543	2222	2003	1985	2683	2179
ENSG00000070061.14	ELP1	9	108867517	108934116	-	66600	-0.078243956	0.623096097	0.998640839	2634.282325	3032.732219	3014.09567	2637.50978	2703.785365	2880.817583	2879	3241	2786	2355	2797	2972
ENSG00000070081.15	NUCB2	11	17208153	17349974	+	141822	-0.059477034	0.718078601	0.998640839	1725.688248	1833.113982	1639.036231	1617.22468	1573.744217	1797.118371	1886	1959	1515	1444	1628	1854
ENSG00000070087.13	PFN2	3	149964904	150050788	-	85885	0.3479456	0.350499634	0.998640839	457.4995354	1675.90972	1571.960161	1620.584565	1508.010429	1586.776037	500	1791	1453	1447	1560	1637
ENSG00000070159.13	PTPN3	9	109375466	109498313	-	122848	-0.246333106	0.19699157	0.998640839	1356.028623	1881.772444	1667.164906	1306.995292	1393.942973	1433.623555	1482	2011	1541	1167	1442	1479
ENSG00000070182.19	SPTB	14	64746283	64879883	-	133601	-0.108203246	0.728034977	0.998640839	164.6998328	137.5537291	204.4738268	190.3934873	133.4009226	146.367246	180	147	189	170	138	151
ENSG00000070190.12	DAPP1	4	99816833	99870154	+	53322	4.021789585	0.307084293	0.998640839	0	0	0	0	0	8.723875588	0	0	0	0	0	9
ENSG00000070193.4	FGF10	5	44303544	44389706	-	86163	NA	NA	NA	0	0	0	0	0	0	0	0	0	0	0	0
ENSG00000070214.15	SLC44A1	9	105244622	105439171	+	194550	-0.023691146	0.908549956	0.998640839	3110.996841	4960.355906	4237.693015	3873.947486	3992.360943	4241.742175	3400	5301	3917	3459	4130	4376
ENSG00000070269.13	TMEM260	14	56488354	56650606	+	162253	-0.008151968	0.981795344	0.998640839	238.8147575	565.186751	434.9125841	563.3407301	281.3019454	387.7278039	261	604	402	503	291	400
ENSG00000070366.13	SMG6	17	2059839	2303771	-	243933	-0.233580668	0.190153007	0.998640839	2450.367512	1915.459072	2031.755803	1934.173839	1790.279048	1717.634171	2678	2047	1878	1727	1852	1772
ENSG00000070367.15	EXOC5	14	57200507	57269008	-	68502	-0.184131082	0.416850761	0.998640839	2177.697789	3644.705952	2864.79732	2310.480967	2400.249933	2935.099476	2380	3895	2648	2063	2483	3028
ENSG00000070371.15	CLTCL1	22	19179473	19291716	-	112244	-0.094421661	0.573287926	0.998640839	1722.94325	1886.451142	2102.07749	1824.417593	1713.911853	1810.688844	1883	2016	1943	1629	1773	1868
ENSG00000070388.11	FGF22	19	639879	644371	+	4493	0.00591539	0.989791543	0.998640839	87.8399108	38.36532581	93.04100058	88.47697351	68.63380799	63.00576814	96	41	86	79	71	65
ENSG00000070404.9	FSTL3	19	676365	683399	+	7035	0.540850843	0.052209987	0.998640839	10827.18401	6219.86148	14972.02799	15188.92044	14375.39942	17016.40399	11833	6647	13839	13562	14871	17555
ENSG00000070413.19	DGCR2	22	19036282	19122454	-	86173	-0.154747462	0.519979564	0.998640839	1282.828697	2202.731146	1630.381254	1782.979011	1314.675759	1498.567962	1402	2354	1507	1592	1360	1546
ENSG00000070423.17	RNF126	19	647526	663277	-	15752	0.142500439	0.539322457	0.998640839	4542.970387	2552.697776	2947.0196	3778.750742	3677.225431	3630.101564	4965	2728	2724	3374	3804	3745
ENSG00000070444.14	MNT	17	2384060	2401118	-	17059	0.081419782	0.705266058	0.998640839	7054.642836	4391.426196	4944.155496	5288.4591	6333.643802	5719.954427	7710	4693	4570	4722	6552	5901
ENSG00000070476.14	ZXDC	3	126437601	126475919	-	38319	0.131037252	0.419702303	0.998640839	3287.591662	3346.205003	2924.300286	3190.770855	3732.325812	3543.832128	3593	3576	2703	2849	3861	3656
ENSG00000070495.14	JMJD6	17	76712832	76726799	-	13968	-0.164802613	0.519842386	0.998640839	3658.166285	1936.981084	2165.907944	2045.050046	2529.784162	2348.661172	3998	2070	2002	1826	2617	2423
ENSG00000070501.11	POLB	8	42338454	42371808	+	33355	0.285920104	0.135913055	0.998640839	459.3295336	459.4481701	439.2400725	568.9405385	517.1702433	569.9598717	502	491	406	508	535	588
ENSG00000070526.14	ST6GALNAC1	17	76624761	76643838	-	19078	6.340670279	0.013219505	0.697318365	0	0	0	43.67850591	0	0	0	0	0	39	0	0
ENSG00000070540.12	WIPI1	17	68420948	68457513	-	36566	0.31634095	0.061607762	0.998640839	1214.203767	1148.152555	1021.287262	1401.072074	1389.109607	1423.93036	1327	1227	944	1251	1437	1469
ENSG00000070601.9	FRMPD1	9	37651000	37746904	+	95905	NA	NA	NA	0	0	0	0	0	0	0	0	0	0	0	0
ENSG00000070610.14	GBA2	9	35736866	35749228	-	12363	0.083274805	0.654782849	0.998640839	3656.336287	2743.588666	2772.838192	3133.652809	3500.324207	3084.37468	3996	2932	2563	2798	3621	3182
ENSG00000070614.14	NDST1	5	150485818	150558211	+	72394	0.006236285	0.968499832	0.998640839	2996.621957	3490.308909	3311.610497	3464.041507	3165.855228	3211.355536	3275	3730	3061	3093	3275	3313
ENSG00000070669.16	ASNS	7	97852118	97872542	-	20425	-0.232835039	0.140205887	0.998640839	1560.988415	1672.166762	1564.387056	1337.234258	1359.142733	1386.126899	1706	1787	1446	1194	1406	1430
ENSG00000070718.11	AP3M2	8	42152946	42171673	+	18728	0.086059433	0.677697647	0.998640839	1205.053776	1150.024035	877.3982729	1077.403146	1053.673954	1300.826782	1317	1229	811	962	1090	1342
ENSG00000070729.13	CNGB1	16	57882340	57971116	-	88777	-0.158257653	0.560010388	0.998640839	205.8747909	303.1796479	314.824781	267.6708439	248.4350514	221.9741677	225	324	291	239	257	229
ENSG00000070731.10	ST6GALNAC2	17	76565379	76586956	-	21578	-0.152163968	0.766873595	0.998640839	32.02496748	48.65846201	47.60237239	27.99904225	39.63360743	47.49665598	35	52	44	25	41	49
ENSG00000070748.18	CHAT	10	49609095	49665104	+	56010	-2.71311875	0.495101489	0.998640839	3.659996283	0	0	0	0	0	4	0	0	0	0	0
ENSG00000070756.15	PABPC1	8	100685816	100722809	-	36994	-0.361682157	0.097515752	0.998640839	29036.58051	18564.139	18132.17639	15624.58554	17887.3237	17645.49236	31734	19839	16760	13951	18504	18204
ENSG00000070759.16	TESK2	1	45343883	45491166	-	147284	0.354169042	0.420103258	0.998640839	118.0348801	85.15230851	70.32168648	134.3954028	154.6677363	61.06712912	129	91	65	120	160	63
ENSG00000070761.7	CFAP20	16	58113588	58129450	-	15863	0.058898091	0.75016823	0.998640839	982.7090021	792.5714869	824.38654	890.3695436	884.506117	933.4546879	1074	847	762	795	915	963
ENSG00000070770.8	CSNK2A2	16	58157907	58197920	-	40014	-0.040773527	0.807479206	0.998640839	2622.387337	2216.76724	2163.744199	2310.480967	2333.549472	2164.490465	2866	2369	2000	2063	2414	2233
ENSG00000070778.12	PTPN21	14	88465778	88554733	-	88956	0.06586668	0.719641435	0.998640839	700.8892883	826.2581145	831.9596447	823.1718422	789.7721285	855.9091271	766	883	769	735	817	883
ENSG00000070785.16	EIF2B3	1	44850522	44986722	-	136201	0.378137124	0.194151368	0.998640839	398.9395949	841.2299489	592.8659106	847.8109993	636.0710656	898.5591856	436	899	548	757	658	927
ENSG00000070808.15	CAMK2A	5	150219491	150290291	-	70801	2.854585827	0.472769867	0.998640839	0	0	0	0	0	3.877278039	0	0	0	0	0	4
ENSG00000070814.17	TCOF1	5	150357639	150400308	+	42670	-0.053791153	0.713381958	0.998640839	8611.056256	9245.107781	8469.976669	8894.735742	8155.82307	8312.884116	9411	9880	7829	7942	8437	8576
ENSG00000070831.15	CDC42	1	22052627	22092946	+	40320	-0.067582514	0.695596444	0.998640839	12494.31231	10011.47856	9684.919037	9509.59471	10809.34142	10398.8597	13655	10699	8952	8491	11182	10728
ENSG00000070882.12	OSBPL3	7	24796539	24981634	-	185096	-0.064091598	0.708133203	0.998640839	2045.022923	2528.368545	2159.416711	2243.283265	2012.613919	2184.846175	2235	2702	1996	2003	2082	2254
ENSG00000070886.11	EPHA8	1	22563564	22603594	+	40031	-4.331173379	0.158816688	0.998640839	0	3.742958616	7.573104698	0	0	0	0	4	7	0	0	0
ENSG00000070915.9	SLC12A3	16	56865207	56915850	+	50644	0.14149589	0.643781689	0.998640839	6206.438698	14127.7973	17080.59671	14418.3868	12430.45263	14420.56635	6783	15098	15788	12874	12859	14877
ENSG00000070950.9	RAD18	3	8775402	8963773	-	188372	-0.161927413	0.380189215	0.998640839	3866.786073	3232.044765	2787.984401	2995.897521	2756.9524	3085.344	4226	3454	2577	2675	2852	3183
ENSG00000070961.15	ATP2B1	12	89588049	89709300	-	121252	-0.376996618	0.088261365	0.998640839	12858.48194	9259.143876	7438.952558	6997.520639	7898.687959	7864.089183	14053	9895	6876	6248	8171	8113
ENSG00000070985.13	TRPM5	11	2404515	2423045	-	18531	2.85092842	0.473356606	0.998640839	0	0	0	0	3.866693408	0	0	0	0	0	4	0
ENSG00000071051.13	NCK2	2	105744897	105894274	+	149378	-0.188238714	0.482457063	0.998640839	250.7097454	337.8020151	299.6785716	320.3090433	219.4348509	240.3912384	274	361	277	286	227	248
ENSG00000071054.16	MAP4K4	2	101696850	101894689	+	197840	-0.271315009	0.071744115	0.998640839	6286.043617	5562.972243	5528.36643	4720.638523	4876.86706	4801.039532	6870	5945	5110	4215	5045	4953
ENSG00000071073.12	MGAT4A	2	98619106	98731126	-	112021	-0.199114531	0.409426805	0.998640839	356.8496376	286.3363341	304.00606	290.0700777	236.8349712	298.550409	390	306	281	259	245	308
ENSG00000071082.10	RPL31	2	101001715	101024032	+	22318	0.218246692	0.19769429	0.998640839	10319.35952	8008.995699	8367.198819	10259.96904	10869.27517	9926.8011	11278	8559	7734	9161	11244	10241
ENSG00000071127.16	WDR1	4	10074339	10116949	-	42611	0.059384806	0.711802828	0.998640839	6027.09888	5927.910708	6855.823496	6325.543625	7142.749397	6131.915219	6587	6335	6337	5648	7389	6326
ENSG00000071189.21	SNX13	7	17790761	17940501	-	149741	-0.201572017	0.229644099	0.998640839	1988.292981	1876.158006	1629.299382	1591.465562	1579.544257	1607.131747	2173	2005	1506	1421	1634	1658
ENSG00000071203.9	MS4A12	11	60492778	60507430	+	14653	0.04795226	0.989496487	0.998640839	0	3.742958616	0	0	3.866693408	0	0	4	0	0	4	0
ENSG00000071205.11	ARHGAP10	4	147732063	148072780	+	340718	-0.124003255	0.591182063	0.998640839	580.1094109	645.6603613	783.2754002	685.4165543	490.1033894	667.8611422	634	690	724	612	507	689
ENSG00000071242.11	RPS6KA2	6	166409364	166906451	-	497088	-2.218062139	0.058341814	0.998640839	10.06498978	18.71479308	19.4736978	5.59980845	0	4.846597549	11	20	18	5	0	5
ENSG00000071243.15	ING3	7	120950749	120977216	+	26468	-0.062711921	0.764793819	0.998640839	500.5044918	644.7246216	560.4097477	564.4606918	487.2033694	581.5917059	547	689	518	504	504	600
ENSG00000071246.10	VASH1	14	76762189	76783015	+	20827	0.017409311	0.954502228	0.998640839	351.3596432	691.5116043	715.1174579	734.6948687	485.2700227	559.2973571	384	739	661	656	502	577
ENSG00000071282.11	LMCD1	3	8501707	8574673	+	72967	-0.190723302	0.578466654	0.998640839	110.7148876	164.6901791	128.7427799	119.8359008	90.86729508	143.4592874	121	176	119	107	94	148
ENSG00000071462.11	BUD23	7	73683025	73705161	+	22137	-0.000491235	0.997820961	0.999826615	3641.696302	2680.894109	2926.46403	3126.933039	3103.02146	3016.522314	3980	2865	2705	2792	3210	3112
ENSG00000071537.13	SEL1L	14	81471549	81533861	-	62313	-0.277901002	0.083338563	0.998640839	5073.669848	4373.647143	4182.517538	3667.874535	3872.493448	3701.831208	5545	4674	3866	3275	4006	3819
ENSG00000071539.13	TRIP13	5	892643	919357	+	26715	-0.153906523	0.320559926	0.998640839	4397.485535	4758.236141	4064.593479	3906.426375	3855.093327	4121.546556	4806	5085	3757	3488	3988	4252
ENSG00000071553.16	ATP6AP1	X	154428632	154436516	+	7885	-0.0403035	0.831053126	0.998640839	7706.122175	5633.152717	5440.73479	5944.756651	6183.809432	6134.823177	8422	6020	5029	5308	6397	6329
ENSG00000071564.14	TCF3	19	1609290	1652605	-	43316	-0.163767383	0.276072094	0.998640839	5769.069142	5209.262654	5262.225893	4757.597259	5083.735158	4656.610925	6305	5567	4864	4248	5259	4804
ENSG00000071575.11	TRIB2	2	12716889	12742734	+	25846	4.053167047	0.303244333	0.998640839	0	0	0	8.95969352	0	0	0	0	0	8	0	0
ENSG00000071626.16	DAZAP1	19	1407569	1435687	+	28119	-0.134713205	0.448824231	0.998640839	10395.30444	8310.303867	7538.484791	8162.280797	7933.488199	7809.80729	11361	8881	6968	7288	8207	8057
ENSG00000071655.17	MBD3	19	1573596	1592801	-	19206	-0.139250102	0.584712816	0.998640839	2306.712658	3734.536959	4156.552607	3524.519438	2404.116626	3330.581836	2521	3991	3842	3147	2487	3436
ENSG00000071677.1	PRLH	2	237566574	237567175	+	602	NA	NA	NA	0	0	0	0	0	0	0	0	0	0	0	0
ENSG00000071794.15	HLTF	3	149030127	149086554	-	56428	-0.241554692	0.160307485	0.998640839	4595.125334	5768.834967	5379.06808	4508.965764	4023.294491	4783.591781	5022	6165	4972	4026	4162	4935
ENSG00000071859.14	FAM50A	X	154444126	154450654	+	6529	-0.081045999	0.625002057	0.998640839	4564.015365	3582.011395	4041.874165	3775.390857	3919.860442	3826.873425	4988	3828	3736	3371	4055	3948
ENSG00000071889.16	FAM3A	X	154506159	154516242	-	10084	0.210789529	0.344863527	0.998640839	1046.758937	1514.02676	1291.755287	1238.677629	1779.645641	1439.439472	1144	1618	1194	1106	1841	1485
ENSG00000071894.16	CPSF1	8	144393229	144409349	-	16121	0.077002221	0.643980892	0.998640839	7833.307046	6161.845622	6478.250133	7141.995697	7497.518518	6956.806122	8561	6585	5988	6377	7756	7177
ENSG00000071909.18	MYO3B	2	170178145	170655171	+	477027	NA	NA	NA	0	0	0	0	0	0	0	0	0	0	0	0
ENSG00000071967.11	CYBRD1	2	171522247	171558133	+	35887	-0.199675202	0.421303342	0.998640839	1128.193854	1985.639546	2032.837675	1415.631576	1422.943174	1642.02725	1233	2122	1879	1264	1472	1694
ENSG00000071991.8	CDH19	18	66501083	66604138	-	103056	-2.71311875	0.495101489	0.998640839	3.659996283	0	0	0	0	0	4	0	0	0	0	0
ENSG00000071994.10	PDCD2	6	170575295	170584692	-	9398	0.091898593	0.646118022	0.998640839	1043.098941	1252.019657	1068.889635	1158.040387	1026.6071	1400.666692	1140	1338	988	1034	1062	1445
ENSG00000072041.16	SLC6A15	12	84859488	84913615	-	54128	0.107931127	0.970038737	0.998640839	8.234991638	0	0	8.95969352	0	0	9	0	0	8	0	0
ENSG00000072042.12	RDH11	14	67676801	67695814	-	19014	-0.280636128	0.205583295	0.998640839	2253.642712	2665.922274	1626.053766	1999.131617	1739.04536	1651.720445	2463	2849	1503	1785	1799	1704
ENSG00000072062.13	PRKACA	19	14091688	14118084	-	26397	-0.020591259	0.946158076	0.998640839	1511.578465	3092.619556	1788.334581	1851.296674	1589.210991	2861.431193	1652	3305	1653	1653	1644	2952
ENSG00000072071.16	ADGRL1	19	14147743	14206187	-	58445	-0.202326774	0.239725692	0.998640839	2421.087542	2784.76121	2927.545902	2583.751619	2317.116025	2168.367743	2646	2976	2706	2307	2397	2237
ENSG00000072080.10	SPP2	2	234050679	234077134	+	26456	NA	NA	NA	0	0	0	0	0	0	0	0	0	0	0	0
ENSG00000072110.13	ACTN1	14	68874143	68979440	-	105298	0.00980754	0.94715164	0.998640839	18073.06165	18726.9577	20886.62276	19013.58961	19841.93722	19223.54452	19752	20013	19306	16977	20526	19832
ENSG00000072121.15	ZFYVE26	14	67727374	67816590	-	89217	-0.021345205	0.891319349	0.998640839	2292.072673	2295.369371	2129.124292	2126.807249	2343.216205	2148.012034	2505	2453	1968	1899	2424	2216
ENSG00000072133.10	RPS6KA6	X	84058346	84187907	-	129562	NA	NA	NA	0	0	0	0	0	0	0	0	0	0	0	0
ENSG00000072134.15	EPN2	17	19215615	19336715	+	121101	0.062049583	0.70636899	0.998640839	1549.093427	1703.04617	1610.907556	1778.499164	1748.712094	1549.941896	1693	1820	1489	1588	1809	1599
ENSG00000072135.12	PTPN18	2	130356007	130375409	+	19403	0.07775957	0.666050772	0.998640839	1668.043306	1861.186172	2103.159362	2194.004951	1844.412755	1905.682156	1823	1989	1944	1959	1908	1966
ENSG00000072163.19	LIMS2	2	127638381	127681786	-	43406	-0.413212034	0.056487234	0.998640839	649.6493403	652.2105388	761.6379582	548.7812281	579.0373378	421.6539868	710	697	704	490	599	435
ENSG00000072182.12	ASIC4	2	219514170	219538772	+	24603	1.028566784	0.383428437	0.998640839	8.234991638	0	12.9824652	17.91938704	11.60008022	13.57047314	9	0	12	16	12	14
ENSG00000072195.14	SPEG	2	219434846	219498287	+	63442	0.03011161	0.905241427	0.998640839	312.9296822	464.1268684	471.6962355	432.3052123	366.3692004	475.9358793	342	496	436	386	379	491
ENSG00000072201.13	LNX1	4	53459301	53701405	-	242105	-0.60094466	0.117124684	0.998640839	83.26491545	159.0757412	125.4971636	81.75720337	67.66713464	93.05467294	91	170	116	73	70	96
ENSG00000072210.18	ALDH3A2	17	19648136	19677598	+	29463	0.011255558	0.96835932	0.998640839	2756.892201	4035.845128	1962.515989	3548.038634	3131.054987	2146.073395	3013	4313	1814	3168	3239	2214
ENSG00000072274.12	TFRC	3	196027183	196082189	-	55007	-0.421568905	0.001486502	0.012916835	463.280619	497.7755831	526.3582886	393.2479095	405.9740702	373.8307203	483	511	562	401	420	398
ENSG00000072310.16	SREBF1	17	17810399	17837002	-	26604	-0.455348588	0.006129393	0.521214349	3663.65628	3042.089615	2989.212612	2398.95794	2323.882738	2348.661172	4004	3251	2763	2142	2404	2423
ENSG00000072315.3	TRPC5	X	111774315	112082776	-	308462	3.3723913	0.393849199	0.998640839	0	0	0	5.59980845	0	0	0	0	0	5	0	0
ENSG00000072364.12	AFF4	5	132875379	132963634	-	88256	-0.22348628	0.334238522	0.998640839	14249.28053	9213.292633	7949.596189	9478.235783	8910.794958	8516.441213	15573	9846	7348	8463	9218	8786
ENSG00000072401.14	UBE2D1	10	58334975	58370753	+	35779	-0.440292607	0.232708942	0.998640839	4882.435042	1740.475756	1566.5508	1667.622956	2312.282658	2055.92668	5336	1860	1448	1489	2392	2121
ENSG00000072415.8	MPP5	14	67241109	67335819	+	94711	-0.209429624	0.174377494	0.998640839	2539.122422	2510.589492	2327.106887	2201.844683	2044.514139	2134.441561	2775	2683	2151	1966	2115	2202
ENSG00000072422.16	RHOBTB1	10	60869438	61001440	-	132003	-0.545351414	0.084635171	0.998640839	535.2744565	1227.690426	1172.749356	761.5739492	518.1369166	731.8362299	585	1312	1084	680	536	755
ENSG00000072501.17	SMC1A	X	53374149	53422728	-	48580	-0.145111406	0.351677225	0.998640839	17277.92746	20658.32434	19633.81487	18445.76903	16770.81598	16844.83444	18883	22077	18148	16470	17349	17378
ENSG00000072506.12	HSD17B10	X	53431258	53434373	-	3116	0.189088366	0.3279186	0.998640839	3158.576793	3850.568676	4663.950622	4373.4504	4729.932711	4202.969394	3452	4115	4311	3905	4893	4336
ENSG00000072518.20	MARK2	11	63838928	63911019	+	72092	0.32555482	0.096999741	0.998640839	2267.367698	2295.369371	2473.15962	2297.041426	3295.389457	3222.98737	2478	2453	2286	2051	3409	3325
ENSG00000072571.19	HMMR	5	163460203	163491945	+	31743	-0.683429465	0.000577169	0.160951269	1753.13822	2287.883454	1635.790615	1183.799506	1091.374214	1260.115363	1916	2445	1512	1057	1129	1300
ENSG00000072609.17	CHFR	12	132822187	132956304	-	134118	0.282605216	0.239525279	0.998640839	195.8098012	232.0634342	232.6025014	284.4702693	258.101785	260.7469481	214	248	215	254	267	269
ENSG00000072657.8	TRHDE	12	72087266	72670757	+	583492	4.754215353	0.157818507	0.998640839	0	0	0	14.55950197	0	0	0	0	0	13	0	0
ENSG00000072682.18	P4HA2	5	132191838	132295315	-	103478	-0.259686079	0.370342816	0.998640839	9866.434981	4509.329393	5002.576589	4907.672126	6435.144504	4843.68959	10783	4819	4624	4382	6657	4997
ENSG00000072694.20	FCGR2B	1	161663147	161678654	+	15508	NA	NA	NA	0	0	0	0	0	0	0	0	0	0	0	0
ENSG00000072736.18	NFATC3	16	68084751	68229259	+	144509	0.07999562	0.73475665	0.998640839	1140.088842	1583.271495	934.7374942	1355.153645	1387.17626	1125.379951	1246	1692	864	1210	1435	1161
ENSG00000072756.16	TRNT1	3	3126916	3150879	+	23964	0.014181752	0.933753096	0.998640839	1859.278112	2173.723216	1756.96029	1983.452153	1860.846202	2003.583427	2032	2323	1624	1771	1925	2067
ENSG00000072778.19	ACADVL	17	7217125	7225273	+	8149	-0.00324579	0.988338015	0.998640839	34457.03501	20066.93688	22793.96327	25324.57373	27131.62097	24688.56791	37658	21445	21069	22612	28067	25470
ENSG00000072786.12	STK10	5	172042073	172188386	-	146314	0.076184574	0.72703341	0.998640839	1910.51806	3104.784172	2828.013669	2934.299628	2509.484022	2824.597051	2088	3318	2614	2620	2596	2914
ENSG00000072803.17	FBXW11	5	171861549	172006873	-	145325	0.085772552	0.577268448	0.998640839	2650.752308	2659.372097	2655.996005	2848.062578	2991.854024	2614.254718	2897	2842	2455	2543	3095	2697
ENSG00000072818.11	ACAP1	17	7336529	7351478	+	14950	0.789695685	0.010888139	0.651829935	91.49990709	87.95952748	102.7778495	161.2744834	138.2342893	188.0479849	100	94	95	144	143	194
ENSG00000072832.14	CRMP1	4	5748084	5893058	-	144975	0.245399163	0.609629483	0.998640839	43.9199554	76.73065163	77.89479118	116.4760158	47.36699424	71.72964372	48	82	72	104	49	74
ENSG00000072840.12	EVC	4	5711197	5814305	+	103109	-0.079470888	0.812138346	0.998640839	185.7448114	345.2879323	380.8189791	360.6276642	285.1686388	217.1275702	203	369	352	322	295	224
ENSG00000072849.10	DERL2	17	5471251	5486811	-	15561	-0.108136763	0.544653457	0.998640839	1812.613159	1559.878003	2007.954617	1758.339853	1566.01083	1667.229557	1981	1667	1856	1570	1620	1720
ENSG00000072858.10	SIDT1	3	113532296	113629578	+	97283	-4.396086843	0.146335567	0.998640839	0	7.485917232	4.327488399	0	0	0	0	8	4	0	0	0
ENSG00000072864.14	NDE1	16	15643267	15726353	+	83087	-0.187630235	0.499805619	0.998640839	1582.948393	1138.795159	878.480145	1366.353262	994.7068791	801.6272346	1730	1217	812	1220	1029	827
ENSG00000072952.18	MRVI1	11	10573091	10693988	-	120898	2.97221591	0.048885461	0.998640839	0	4.67869827	0	10.07965521	11.60008022	15.50911216	0	5	0	9	12	16
ENSG00000072954.6	TMEM38A	19	16661127	16690029	+	28903	0.22753011	0.404176516	0.998640839	456.5845364	823.4508955	940.1468547	851.1708844	885.4727904	861.7250442	499	880	869	760	916	889
ENSG00000072958.8	AP1M1	19	16197578	16245907	+	48330	0.031970825	0.883021422	0.998640839	2880.417075	1996.868422	2659.241621	2079.768858	2958.98713	2665.628652	3148	2134	2458	1857	3061	2750
ENSG00000073008.14	PVR	19	44643798	44663583	+	19786	-0.618476725	0.087378084	0.998640839	1321.258658	4276.330219	1794.825813	1893.855218	1334.975899	1586.776037	1444	4570	1659	1691	1381	1637
ENSG00000073050.11	XRCC1	19	43543040	43580473	-	37434	-0.043436572	0.832266657	0.998640839	932.3840532	1201.489716	1326.375194	1220.758242	1021.773733	1114.717436	1019	1284	1226	1090	1057	1150
ENSG00000073060.15	SCARB1	12	124776856	124882668	-	105813	-0.184372074	0.201875552	0.998640839	13006.71179	11573.22804	12255.44715	10926.34625	10847.04168	10643.12822	14215	12368	11328	9756	11221	10980
ENSG00000073067.13	CYP2W1	7	983199	989640	+	6442	-0.325519707	0.38218133	0.998640839	69.53992939	101.0598826	90.87725638	67.1977014	69.60048134	71.72964372	76	108	84	60	72	74
ENSG00000073111.13	MCM2	3	127598223	127622436	+	24214	0.003453445	0.983096526	0.998640839	11475.91835	13323.99693	14498.16801	13478.73894	12405.31913	13507.46737	12542	14239	13401	12035	12833	13935
ENSG00000073146.15	MOV10L1	22	50089879	50161690	+	71812	-1.443950045	0.58976159	0.998640839	0	4.67869827	4.327488399	3.35988507	0	0	0	5	4	3	0	0
ENSG00000073150.13	PANX2	22	50170731	50180294	+	9564	-0.437551726	0.077701415	0.998640839	1375.243604	1412.031138	1771.024627	926.2083176	1517.677163	920.8535343	1503	1509	1637	827	1570	950
ENSG00000073169.13	SELENOO	22	50200979	50217616	+	16638	0.005028112	0.977951522	0.998640839	3142.106809	2435.730319	2416.902271	2491.91476	2799.486027	2731.542379	3434	2603	2234	2225	2896	2818
ENSG00000073282.12	TP63	3	189631416	189897279	+	265864	-0.364070065	0.606827675	0.998640839	15.5549842	63.63029647	21.63744199	29.11900394	30.93354726	18.41707069	17	68	20	26	32	19
ENSG00000073331.17	ALPK1	4	112285509	112442620	+	157112	0.070267356	0.838991758	0.998640839	181.169816	408.9182288	345.1171998	424.4654805	249.4017248	308.2436041	198	437	319	379	258	318
ENSG00000073350.13	LLGL2	17	75525080	75575208	+	50129	0.102961814	0.607194427	0.998640839	1950.778019	2903.600146	2743.627645	2681.188286	2627.418171	2850.768678	2132	3103	2536	2394	2718	2941
ENSG00000073417.14	PDE8A	15	84980440	85139145	+	158706	-0.086283967	0.637055315	0.998640839	801.5391861	995.6269919	881.7257613	847.8109993	838.1057961	837.4920564	876	1064	815	757	867	864
ENSG00000073464.11	CLCN4	X	10156945	10237660	+	80716	-0.025868463	0.932069588	0.998640839	172.9348244	224.577517	283.4504901	176.953947	223.3015443	267.5321847	189	240	262	158	231	276
ENSG00000073536.17	NLE1	17	35128753	35142315	-	13563	0.043570957	0.792759136	0.998640839	1263.613717	1320.328652	1291.755287	1426.831193	1232.508524	1335.722284	1381	1411	1194	1274	1275	1378
ENSG00000073578.16	SDHA	5	218241	256700	+	38460	-0.068552682	0.682912178	0.998640839	10323.93452	10536.4285	10638.04836	10939.78579	10641.14026	8456.343403	11283	11260	9833	9768	11008	8724
ENSG00000073584.18	SMARCE1	17	40624962	40648508	-	23547	0.161685412	0.382093166	0.998640839	2071.557896	2643.464523	2646.259156	2945.499245	2851.686388	2436.869248	2264	2825	2446	2630	2950	2514
ENSG00000073598.5	FNDC8	17	35121579	35130732	+	9154	0.036757005	0.93368402	0.998640839	64.96493403	53.33716028	40.02926769	58.23800788	50.2670143	54.28189255	71	57	37	52	52	56
ENSG00000073605.18	GSDMB	17	39904595	39919854	-	15260	-0.596585273	0.180009446	0.998640839	645.989344	364.0027254	222.8656525	184.7936789	173.03453	457.5188086	706	389	206	165	179	472
ENSG00000073614.12	KDM5A	12	280129	389454	-	109326	-0.04652205	0.825057309	0.998640839	4561.270368	3149.699675	2908.072204	3362.124993	3582.491442	3338.336392	4985	3366	2688	3002	3706	3444
ENSG00000073670.13	ADAM11	17	44759031	44781846	+	22816	0.11718593	0.684914896	0.998640839	155.549842	208.6699428	204.4738268	191.513449	249.4017248	175.4468313	170	223	189	171	258	181
ENSG00000073711.10	PPP2R3A	3	135965673	136147891	+	182219	-0.091442969	0.748354455	0.998640839	198.5547984	148.782605	155.7895824	165.7543301	161.4344498	145.3979265	217	159	144	148	167	150
ENSG00000073712.14	FERMT2	14	52857268	52952435	-	95168	0.066239302	0.661484643	0.998640839	6642.893254	7073.256045	6178.571562	7209.193399	6591.745587	7029.505085	7260	7559	5711	6437	6819	7252
ENSG00000073734.8	ABCB11	2	168922938	169031322	-	108385	-0.61861635	0.664475249	0.998640839	3.659996283	15.90757412	4.327488399	0	7.733386815	7.754556078	4	17	4	0	8	8
ENSG00000073737.16	DHRS9	2	169064789	169096167	+	31379	-0.149531571	0.525305323	0.998640839	5901.744007	10333.373	8614.94753	8273.157004	6146.109172	7984.284802	6450	11043	7963	7387	6358	8237
ENSG00000073754.5	CD5L	1	157830914	157898256	-	67343	NA	NA	NA	0	0	0	0	0	0	0	0	0	0	0	0
ENSG00000073756.11	PTGS2	1	186671791	186680427	-	8637	-0.153905647	0.665512839	0.757925454	0.295742255	0.200321425	0.474999685	0.190946514	0.125723215	0.279149659	2	1	1	1	1	0
ENSG00000073792.15	IGF2BP2	3	185643739	185825056	-	181318	0.171286322	0.341320268	0.998640839	1223.353758	1089.200957	1085.117716	1423.471308	1158.074676	1245.57557	1337	1164	1003	1271	1198	1285
ENSG00000073803.13	MAP3K13	3	185282941	185489097	+	206157	-0.178780285	0.348932545	0.998640839	1463.083514	1443.846286	1343.685148	1040.44441	1429.709888	1284.34835	1599	1543	1242	929	1479	1325
ENSG00000073849.14	ST6GAL1	3	186930485	187078553	+	148069	0.646332874	0.175351957	0.998640839	91.49990709	76.73065163	293.187339	291.1900394	182.7012635	247.176475	100	82	271	260	189	255
ENSG00000073861.2	TBX21	17	47733244	47746119	+	12876	-4.29403832	0.242736213	0.998640839	10.97998885	0	0	0	0	0	12	0	0	0	0	0
ENSG00000073905.8	VDAC1P1	X	80929500	80930347	+	848	1.47787085	0.022398628	0.852742154	14.63998513	20.58627239	8.654976798	57.11804619	31.90022061	33.92618284	16	22	8	51	33	35
ENSG00000073910.20	FRY	13	32031300	32299122	+	267823	0.071926245	0.798333813	0.998640839	246.1347501	344.3521927	216.3744199	329.2687369	279.3685987	240.3912384	269	368	200	294	289	248
ENSG00000073921.17	PICALM	11	85957684	86069882	-	112199	-0.069660686	0.632617612	0.998640839	19621.24008	20232.5628	18602.79075	18995.67022	17401.08701	19304.96736	21444	21622	17195	16961	18001	19916
ENSG00000073969.18	NSF	17	46590669	46757464	+	166796	-0.088750658	0.674690846	0.998640839	1288.318692	1874.286527	1859.738139	1677.702612	1393.942973	1650.751125	1408	2003	1719	1498	1442	1703
ENSG00000074047.21	GLI2	2	120735623	120992653	+	257031	-0.345656682	0.342839529	0.998640839	474.8845178	1441.039067	1358.831357	1099.80238	680.5380398	796.780637	519	1540	1256	982	704	822
ENSG00000074054.17	CLASP1	2	121337776	121649587	-	311812	-0.04049157	0.799690776	0.998640839	2713.887244	2897.049969	2664.650982	2916.380241	2641.918271	2489.212501	2966	3096	2463	2604	2733	2568
ENSG00000074071.14	MRPS34	16	1771890	1773155	-	1266	0.140458742	0.420793046	0.998640839	3446.8015	3532.417194	4421.611272	4454.087641	4097.728339	4013.95209	3767	3775	4087	3977	4239	4141
ENSG00000074181.8	NOTCH3	19	15159038	15200981	-	41944	0.273288804	0.217026573	0.998640839	561.8094295	477.2272235	419.7663747	602.5393892	652.5045126	508.8927426	614	510	388	538	675	525
ENSG00000074201.8	CLNS1A	11	77514936	77637805	-	122870	0.12562264	0.57268287	0.998640839	2633.367326	3822.496487	3697.838837	4123.698943	2896.153362	4057.571468	2878	4085	3418	3682	2996	4186
ENSG00000074211.13	PPP2R2C	4	6320578	6563600	-	243023	0.300956075	0.442500563	0.998640839	172.9348244	77.66639128	221.7837804	197.1132574	215.5681575	168.6615947	189	83	205	176	223	174
ENSG00000074219.13	TEAD2	19	49340595	49362457	-	21863	-0.038245376	0.852334201	0.998640839	510.5694815	566.1224907	601.5208874	595.8196191	563.5705642	474.9665598	558	605	556	532	583	490
ENSG00000074266.19	EED	11	86244544	86278813	+	34270	-0.157025855	0.50445856	0.998640839	4721.395206	2664.050795	2965.411425	3040.695988	3232.555689	3010.706397	5160	2847	2741	2715	3344	3106
ENSG00000074276.10	CDHR2	5	176542511	176595974	+	53464	0.302979909	0.474854627	0.998640839	44.83495447	58.9515982	78.97666328	90.71689689	70.56715469	63.97508765	49	63	73	81	73	66
ENSG00000074317.10	SNCB	5	176620084	176630556	-	10473	-2.300114129	0.565260342	0.998640839	2.744997213	0	0	0	0	0	3	0	0	0	0	0
ENSG00000074319.12	TSG101	11	18468336	18527232	-	58897	0.086808388	0.68215165	0.998640839	802.4541851	1098.558354	1183.568077	1182.679545	1078.807461	1013.908207	877	1174	1094	1056	1116	1046
ENSG00000074356.16	NCBP3	17	3802165	3846251	-	44087	-0.143706597	0.477082815	0.998640839	4872.370052	3734.536959	3271.58123	3206.450319	3868.626754	3677.59822	5325	3991	3024	2863	4002	3794
ENSG00000074370.17	ATP2A3	17	3923870	3964464	-	40595	-0.412986738	0.032837839	0.967512767	1042.183942	1246.405219	1388.041904	966.5269385	951.2065783	843.3079735	1139	1332	1283	863	984	870
ENSG00000074410.13	CA12	15	63321378	63382161	-	60784	0.119651934	0.602446046	0.998640839	1427.398551	1194.003798	1256.053508	1781.859049	1375.57618	1056.558266	1560	1276	1161	1591	1423	1090
ENSG00000074416.13	MGLL	3	127689062	127823250	-	134189	0.080940525	0.67143243	0.998640839	5241.114678	7307.190958	7543.894151	7260.711636	6732.879896	7257.29517	5728	7809	6973	6483	6965	7487
ENSG00000074527.11	NTN4	12	95657807	95791152	-	133346	-0.047796942	0.813620302	0.998640839	3082.63187	4565.473772	4500.587935	4232.335227	3823.193107	3696.98461	3369	4879	4160	3779	3955	3814
ENSG00000074582.12	BCS1L	2	218658764	218663443	+	4680	0.415785904	0.018616842	0.800306162	735.659253	680.2827285	670.7607018	951.9674365	960.8733118	871.4182393	804	727	620	850	994	899
ENSG00000074590.13	NUAK1	12	106063340	106140033	-	76694	0.018776124	0.927515087	0.998640839	929.639056	1307.228297	1315.556473	1295.795675	1144.541249	1158.336814	1016	1397	1216	1157	1184	1195
ENSG00000074603.18	DPP8	15	65442463	65517704	-	75242	0.052879519	0.738693711	0.998640839	2774.277183	3150.635415	2968.657042	3305.006947	2996.687391	2924.436961	3032	3367	2744	2951	3100	3017
ENSG00000074621.13	SLC24A1	15	65611366	65660995	+	49630	0.19905339	0.534397664	0.998640839	159.2098383	343.416453	322.3978857	334.8685453	290.0020056	321.8140772	174	367	298	299	300	332
ENSG00000074657.13	ZNF532	18	58862600	58986480	+	123881	-0.150043843	0.56847363	0.998640839	830.8191563	991.8840332	843.8602378	558.8608833	757.8719079	1085.637851	908	1060	780	499	784	1120
ENSG00000074660.15	SCARF1	17	1633858	1645747	-	11890	0.499363983	0.149649578	0.998640839	122.6098755	164.6901791	124.4152915	143.3550963	272.6018852	165.7536362	134	176	115	128	282	171
ENSG00000074695.5	LMAN1	18	59327823	59359962	-	32140	-0.02408675	0.895248747	0.998640839	23133.00651	17031.39744	16833.92987	18029.14329	19233.89968	18792.19734	25282	18201	15560	16098	19897	19387
ENSG00000074696.12	HACD3	15	65530418	65578352	+	47935	-0.318107375	0.282915103	0.998640839	4422.190509	5334.651767	5134.564985	4706.079021	2082.2144	5156.779792	4833	5701	4746	4202	2154	5320
ENSG00000074706.13	IPCEF1	6	154154496	154356792	-	202297	NA	NA	NA	0	0	0	0	0	0	0	0	0	0	0	0
ENSG00000074755.14	ZZEF1	17	4004445	4143020	-	138576	0.053407425	0.724866002	0.998640839	4001.290937	3756.994711	3683.7745	3800.030014	4218.562508	3854.98369	4373	4015	3405	3393	4364	3977
ENSG00000074771.3	NOX3	6	155395370	155455903	-	60534	-2.300114129	0.565260342	0.998640839	2.744997213	0	0	0	0	0	3	0	0	0	0	0
ENSG00000074800.13	ENO1	1	8861002	8879249	-	18248	0.039130869	0.790663143	0.998640839	101749.7267	92493.1861	102597.1768	95296.42024	106696.5712	103007.6457	111202	98845	94833	85089	110375	106268
ENSG00000074803.17	SLC12A1	15	48191664	48304078	+	112415	-3.66602959	0.310249749	0.998640839	0	2.807218962	4.327488399	0	0	0	0	3	4	0	0	0
ENSG00000074842.7	MYDGF	19	4641374	4670370	-	28997	0.278698142	0.2783271	0.998640839	7194.637694	3526.802756	4293.950364	6149.70964	6315.277008	5750.972651	7863	3769	3969	5491	6533	5933
ENSG00000074855.10	ANO8	19	17323223	17334829	-	11607	-0.02626786	0.877277687	0.998640839	4178.800757	3478.144294	3995.353664	3586.117331	4246.596035	3608.776535	4567	3717	3693	3202	4393	3723
ENSG00000074935.13	TUBE1	6	112070777	112087529	-	16753	-0.217065185	0.340639472	0.998640839	523.3794685	501.5564545	537.6904336	430.065289	368.3025471	545.726884	572	536	497	384	381	563
ENSG00000074964.16	ARHGEF10L	1	17539835	17697874	+	158040	-0.144863662	0.402206161	0.998640839	904.019082	898.3100678	869.8251682	760.4539875	850.6725497	805.5045126	988	960	804	679	880	831
ENSG00000074966.10	TXK	4	48066393	48134256	-	67864	-0.099242369	0.882228331	0.998640839	11.89498792	41.17254478	35.70177929	32.47888901	20.30014039	30.0489048	13	44	33	29	21	31
ENSG00000075035.9	WSCD2	12	108129471	108250537	+	121067	4.223246269	0.264874697	0.998640839	0	0	0	10.07965521	0	0	0	0	0	9	0	0
ENSG00000075043.18	KCNQ2	20	63400210	63472677	-	72468	1.515242215	0.14250758	0.998640839	10.97998885	0	17.3099536	36.95873577	20.30014039	23.26366823	12	0	16	33	21	24
ENSG00000075073.14	TACR2	10	69403903	69416867	-	12965	-0.34912179	0.598692352	0.998640839	26.53497306	20.58627239	36.78365139	12.31957859	30.93354726	22.29434872	29	22	34	11	32	23
ENSG00000075089.9	ACTR6	12	100199122	100241865	+	42744	-0.045063939	0.863083373	0.998640839	505.0794871	873.0450972	680.4975507	781.7332596	543.2704238	670.7691008	552	933	629	698	562	692
ENSG00000075131.9	TIPIN	15	66336206	66386746	-	50541	0.070572187	0.782330846	0.998640839	702.7192864	1124.759064	1130.556344	1040.44441	824.5723692	1240.728973	768	1202	1045	929	853	1280
ENSG00000075142.13	SRI	7	88205118	88226993	-	21876	0.174954593	0.351267619	0.998640839	911.3390746	814.093499	1040.76096	1102.042303	973.4400654	1046.865071	996	870	962	984	1007	1080
ENSG00000075151.20	EIF4G3	1	20806292	21176888	-	370597	0.031357811	0.911226098	0.998640839	2622.387337	5817.493429	5735.004001	5040.947567	4340.36335	5104.436538	2866	6217	5301	4501	4490	5266
ENSG00000075188.8	NUP37	12	102073103	102120124	-	47022	0.065324664	0.728028297	0.998640839	1023.88396	908.603204	1163.012507	1168.120043	1056.573974	1013.908207	1119	971	1075	1043	1093	1046
ENSG00000075213.10	SEMA3A	7	83955777	84492724	-	536948	-0.088376204	0.716874142	0.998640839	538.0194537	385.5247374	400.2926769	465.904063	430.1696416	349.924343	588	412	370	416	445	361
ENSG00000075218.18	GTSE1	22	46296741	46330810	+	34070	-0.402060476	0.065717527	0.998640839	4147.690788	2952.258608	2517.516376	2513.194032	2510.450695	2255.606499	4533	3155	2327	2244	2597	2327
ENSG00000075223.13	SEMA3C	7	80742538	80922359	-	179822	-0.115498548	0.460222774	0.998640839	6038.078869	6268.519942	5402.869266	5387.015729	5154.302312	5806.223864	6599	6699	4994	4810	5332	5990
ENSG00000075234.16	TTC38	22	46267961	46294008	+	26048	0.194674855	0.310395627	0.998640839	1320.343659	1760.126289	1817.545128	1963.292843	1771.912254	1869.817334	1443	1881	1680	1753	1833	1929
ENSG00000075239.13	ACAT1	11	108121516	108147776	+	26261	0.128203573	0.496597469	0.998640839	977.2190077	1069.550425	1165.176251	1255.477055	1011.140326	1243.636931	1068	1143	1077	1121	1046	1283
ENSG00000075240.16	GRAMD4	22	46576012	46679790	+	103779	0.185211655	0.385581453	0.998640839	606.644384	716.776575	804.9128422	934.0480495	777.205375	708.5725616	663	766	744	834	804	731
ENSG00000075275.16	CELSR1	22	46360834	46537170	-	176337	0.07658903	0.604075926	0.998640839	6243.95366	6628.779709	6494.478215	7237.192441	6432.244484	6754.218344	6824	7084	6003	6462	6654	6968
ENSG00000075290.7	WNT8B	10	100463041	100483744	+	20704	NA	NA	NA	0	0	0	0	0	0	0	0	0	0	0	0
ENSG00000075292.18	ZNF638	2	71276561	71435069	+	158509	-0.350761462	0.027267582	0.90325264	6447.083453	7802.197235	6559.390541	5366.856419	5503.271393	5447.575645	7046	8338	6063	4792	5693	5620
ENSG00000075303.12	SLC25A40	7	87833568	87876357	-	42790	-0.301344319	0.200044005	0.998640839	601.1543896	850.5873455	627.4858178	663.0173205	489.1367161	536.0336889	657	909	580	592	506	553
ENSG00000075336.11	TIMM21	18	74148511	74160530	+	12020	0.029733379	0.911933843	0.998640839	963.4940216	1170.610307	1234.416066	766.053796	1110.707681	1560.604411	1053	1251	1141	684	1149	1610
ENSG00000075340.22	ADD2	2	70607618	70768225	-	160608	5.51391028	0.057889443	0.998640839	0	0	0	24.63915718	0	0	0	0	0	22	0	0
ENSG00000075388.3	FGF4	11	69771016	69775403	-	4388	NA	NA	NA	0	0	0	0	0	0	0	0	0	0	0	0
ENSG00000075391.16	RASAL2	1	178094141	178484147	+	390007	-0.503903449	0.094912517	0.998640839	2007.507961	2154.072683	1131.638216	805.2524551	1438.409948	1488.874767	2194	2302	1046	719	1488	1536
ENSG00000075399.13	VPS9D1	16	89707134	89720986	-	13853	0.316688579	0.162566102	0.998640839	618.5393719	856.2017834	955.2930641	876.9300033	1057.540647	1090.484448	676	915	883	783	1094	1125
ENSG00000075407.18	ZNF37A	10	38094334	38150293	+	55960	-0.166741964	0.378251863	0.998640839	2149.332817	2900.792927	2778.247552	2519.913803	2113.147947	2340.906616	2349	3100	2568	2250	2186	2415
ENSG00000075413.17	MARK3	14	103385392	103503831	+	118440	-0.116686134	0.573690311	0.998640839	6302.5136	4133.162052	4699.652401	4170.737334	5172.669106	4615.899506	6888	4417	4344	3724	5351	4762
ENSG00000075415.12	SLC25A3	12	98593591	98606379	+	12789	-0.152627661	0.294304505	0.998640839	8857.191006	9353.653581	8942.754776	7752.374818	8616.926259	8057.953085	9680	9996	8266	6922	8914	8313
ENSG00000075420.12	FNDC3B	3	172039628	172401665	+	362038	-0.290192663	0.084460454	0.998640839	10200.40964	11023.01312	8960.06473	9103.048616	7991.4886	7590.741081	11148	11780	8282	8128	8267	7831
ENSG00000075426.11	FOSL2	2	28392448	28417312	+	24865	-0.445922893	0.157832347	0.998640839	13818.31597	9411.66944	10141.46906	10108.77421	10327.93809	4062.418065	15102	10058	9374	9026	10684	4191
ENSG00000075429.8	CACNG5	17	66835117	66885486	+	50370	NA	NA	NA	0	0	0	0	0	0	0	0	0	0	0	0
ENSG00000075461.5	CACNG4	17	66964910	67033398	+	68489	-3.74095805	0.342538701	0.998640839	0	7.485917232	0	0	0	0	0	8	0	0	0	0
ENSG00000075539.14	FRYL	4	48497361	48780322	-	282962	-0.131485974	0.396946471	0.998640839	1944.373026	2118.514577	2049.065757	1899.455026	1890.813076	1789.363815	2125	2264	1894	1696	1956	1846
ENSG00000075568.16	TMEM131	2	97756333	97995891	-	239559	-0.218337163	0.208929278	0.998640839	2821.857135	3640.962994	3311.610497	2993.657597	2668.018451	2740.266254	3084	3891	3061	2673	2760	2827
ENSG00000075618.17	FSCN1	7	5592823	5606655	+	13833	-0.180563889	0.383536802	0.998640839	45184.48412	29754.64952	29968.93903	29014.8475	33069.89537	30482.19062	49382	31798	27701	25907	34210	31447
ENSG00000075624.13	ACTB	7	5527151	5563784	-	36634	0.366678261	0.064639075	0.998640839	153530.4391	146680.9337	220658.6335	221616.8993	216957.2671	233023.4408	167793	156754	203960	197879	224437	240399
ENSG00000075643.5	MOCOS	18	36187519	36272157	+	84639	-0.241855803	0.433861429	0.998640839	590.1744007	1275.413148	1471.346056	1038.204487	825.5390425	957.6876757	645	1363	1360	927	854	988
ENSG00000075651.15	PLD1	3	171600405	171810950	-	210546	0.181356611	0.387611843	0.998640839	613.9643765	642.8531423	513.8892474	747.0144472	682.4713865	579.6530668	671	687	475	667	706	598
ENSG00000075673.11	ATP12A	13	24680411	24712493	+	32083	NA	NA	NA	0	0	0	0	0	0	0	0	0	0	0	0
ENSG00000075702.16	WDR62	19	36054881	36105106	+	50226	-0.354967255	0.067344601	0.998640839	3412.946534	2772.596595	2355.235561	2355.279434	2241.715503	2082.098307	3730	2963	2177	2103	2319	2148
ENSG00000075711.20	DLG1	3	197042560	197299300	-	256741	-0.272136339	0.136730644	0.998640839	3211.646739	4484.064422	4072.166583	3285.967599	3150.388454	3308.287487	3510	4792	3764	2934	3259	3413
ENSG00000075785.12	RAB7A	3	128726122	128814796	+	88675	0.080114007	0.787932264	0.998640839	15437.86432	5929.782187	9927.258387	10824.42973	12686.62107	9571.06084	16872	6337	9176	9665	13124	9874
ENSG00000075790.10	BCAP29	7	107579977	107629170	+	49194	-0.125592303	0.515812518	0.998640839	755.7892325	892.6956299	814.6496911	720.1353667	689.2380999	848.1545711	826	954	753	643	713	875
ENSG00000075826.16	SEC31B	10	100486642	100519864	-	33223	-0.162275814	0.485234695	0.998640839	486.7795057	405.1752702	423.011991	470.3839098	366.3692004	339.2618284	532	433	391	420	379	350
ENSG00000075856.11	SART3	12	108522580	108561400	-	38821	-0.131396967	0.537079816	0.998640839	4499.050431	2966.294703	2989.212612	3132.532847	2983.153964	3429.452426	4917	3170	2763	2797	3086	3538
ENSG00000075884.13	ARHGAP15	2	143091362	143768352	+	676991	1.654927909	0.387121467	0.998640839	0	1.871479308	4.327488399	6.71977014	0	12.60115363	0	2	4	6	0	13
ENSG00000075886.10	TUBA3D	2	131476093	131482934	+	6842	0.09892666	0.895516511	0.998640839	32.02496748	14.03609481	25.96493039	10.07965521	21.26681374	45.55801696	35	15	24	9	22	47
ENSG00000075891.21	PAX2	10	100735603	100829941	+	94339	NA	NA	NA	0	0	0	0	0	0	0	0	0	0	0	0
ENSG00000075914.12	EXOSC7	3	44975241	45036066	+	60826	0.178710012	0.297839495	0.998640839	1378.9036	1335.300486	1553.568335	1499.628703	1740.012033	1589.683996	1507	1427	1436	1339	1800	1640
ENSG00000075945.12	KIFAP3	1	169921326	170085208	-	163883	0.084498302	0.761149855	0.998640839	280.9047148	539.9217804	474.9418518	470.3839098	427.2696216	475.9358793	307	577	439	420	442	491
ENSG00000075975.15	MKRN2	3	12557014	12583713	+	26700	0.286484216	0.181811422	0.998640839	2455.857506	2067.984635	2823.68618	2342.959856	3478.09072	3138.656573	2684	2210	2610	2092	3598	3238
ENSG00000076003.4	MCM6	2	135839626	135876426	-	36801	-0.028601095	0.867539998	0.998640839	7846.117033	9906.675717	10282.11244	9459.196434	8742.593795	9282.203626	8575	10587	9504	8446	9044	9576
ENSG00000076043.9	REXO2	11	114439386	114450279	+	10894	0.098584269	0.660728477	0.998640839	743.8942446	1060.193028	1131.638216	1184.919468	1015.973693	942.1785635	813	1133	1046	1058	1051	972
ENSG00000076053.10	RBM7	11	114400030	114414203	+	14174	-0.138852917	0.576132424	0.998640839	1221.52376	737.3628473	970.4392735	965.4069768	987.9401657	707.6032421	1335	788	897	862	1022	730
ENSG00000076067.12	RBMS2	12	56521929	56596196	+	74268	-0.951130011	0.026043847	0.892195752	546.2544453	773.8566939	2387.691724	733.574907	617.7042719	566.0825937	597	827	2207	655	639	584
ENSG00000076108.11	BAZ2A	12	56595596	56636816	-	41221	0.018735447	0.921067124	0.998640839	6457.148443	5151.246795	4566.582133	5047.667337	5939.241074	5400.078989	7057	5505	4221	4507	6144	5571
ENSG00000076201.14	PTPN23	3	47381011	47413441	+	32431	-0.053273936	0.764924624	0.998640839	4369.120563	3861.797552	5108.600055	4388.009901	4559.798201	3907.326944	4775	4127	4722	3918	4717	4031
ENSG00000076242.14	MLH1	3	36993332	37050918	+	57587	-0.229506778	0.315498566	0.998640839	1031.203953	1677.7812	1594.679475	1221.878204	1125.207782	1323.121131	1127	1793	1474	1091	1164	1365
ENSG00000076248.10	UNG	12	109097574	109110992	+	13419	0.098803898	0.625416745	0.998640839	3142.106809	3179.643344	3186.113334	3957.944613	2570.384443	3654.334552	3434	3398	2945	3534	2659	3770
ENSG00000076258.9	FMO4	1	171314208	171342084	+	27877	-0.024848185	0.987372197	0.998640839	0	29.00792927	6.491232598	0	23.20016045	11.63183412	0	31	6	0	24	12
ENSG00000076321.10	KLHL20	1	173714941	173786702	+	71762	-0.091782161	0.628759629	0.998640839	992.7739919	1159.381431	893.6263544	1009.085483	893.2061772	956.7183561	1085	1239	826	901	924	987
ENSG00000076344.15	RGS11	16	268301	275980	-	7680	-0.09488381	0.635289027	0.998640839	683.5043059	812.2220197	770.292935	620.4587763	699.8715068	800.6579151	747	868	712	554	724	826
ENSG00000076351.12	SLC46A1	17	28394756	28407197	-	12442	0.21884981	0.450892175	0.998640839	2174.952791	4911.697444	4934.418647	5326.537798	4117.061806	4546.108501	2377	5249	4561	4756	4259	4690
ENSG00000076356.6	PLXNA2	1	208022242	208244320	-	222079	0.051624193	0.781906815	0.998640839	3892.406047	5314.065495	5349.857533	5275.01956	4724.132671	5086.988787	4254	5679	4945	4710	4887	5248
ENSG00000076382.16	SPAG5	17	28577565	28599279	-	21715	-0.410792714	0.114030771	0.998640839	9149.07571	4839.64549	4970.120426	4698.23929	5288.669908	4274.699038	9999	5172	4594	4195	5471	4410
ENSG00000076513.16	ANKRD13A	12	109999186	110039763	+	40578	-0.033458022	0.878060107	0.998640839	3543.791401	2363.678366	2228.656525	2528.873496	2814.952801	2606.500162	3873	2526	2060	2258	2912	2689
ENSG00000076554.15	TPD52	8	80034745	80231232	-	196488	-0.238433673	0.148292632	0.998640839	4573.165356	4773.207975	4049.447269	3812.349593	3449.09052	4094.405609	4998	5101	3743	3404	3568	4224
ENSG00000076555.15	ACACB	12	109116595	109268226	+	151632	0.043232219	0.872066868	0.998640839	693.5692957	1298.80664	1224.679217	1289.075905	1102.974295	922.7921733	758	1388	1132	1151	1141	952
ENSG00000076604.14	TRAF4	17	28743984	28750958	+	6975	0.23703178	0.333380473	0.998640839	4047.95589	2499.360616	2516.434504	3128.053	4354.86345	3199.723702	4424	2671	2326	2793	4505	3301
ENSG00000076641.4	PAG1	8	80967810	81112068	-	144259	-0.393159935	0.258268465	0.998640839	193.064804	116.9674567	123.3334194	91.83685858	120.834169	117.2876607	211	125	114	82	125	121
ENSG00000076650.6	GPATCH1	19	33080880	33130542	+	49663	0.144967071	0.466209851	0.998640839	627.6893626	574.5441476	575.5559571	564.4606918	686.3380799	714.3884787	686	614	532	504	710	737
ENSG00000076662.9	ICAM3	19	10333776	10339823	-	6048	0.058151566	0.815291695	0.998640839	290.9697045	394.882134	395.9651885	310.2293881	400.2027677	414.8687502	318	422	366	277	414	428
ENSG00000076685.18	NT5C2	10	103088017	103193306	-	105290	0.160776876	0.580423808	0.998640839	1765.033208	4335.281817	3800.616686	3731.712351	3873.460121	3462.409289	1929	4633	3513	3332	4007	3572
ENSG00000076706.16	MCAM	11	119308529	119321521	-	12993	-0.43685886	0.074533031	0.998640839	2701.992256	5182.126204	4694.243041	3112.373537	3202.588815	2976.780215	2953	5538	4339	2779	3313	3071
ENSG00000076716.8	GPC4	X	133300103	133415490	-	115388	-3.064194694	0.439273092	0.998640839	0	4.67869827	0	0	0	0	0	5	0	0	0	0
ENSG00000076770.14	MBNL3	X	132369317	132489968	-	120652	-0.493919196	0.209157233	0.998640839	1045.843938	4089.182288	3425.207068	2551.27273	1408.443074	2118.932448	1143	4370	3166	2278	1457	2186
ENSG00000076826.9	CAMSAP3	19	7595902	7618304	+	22403	-0.120425871	0.806575949	0.998640839	178.4248188	80.47361024	46.52050029	98.55662872	92.80064179	90.14671441	195	86	43	88	96	93
ENSG00000076864.19	RAP1GAP	1	21596215	21669363	-	73149	-0.092567239	0.618446582	0.998640839	1586.608389	1222.075988	1351.258253	1253.237131	1409.409747	1238.790333	1734	1306	1249	1119	1458	1278
ENSG00000076924.11	XAB2	19	7619525	7629565	-	10041	0.138825817	0.513236343	0.998640839	4097.365839	2519.011149	3150.411554	3442.762235	3858.960021	3451.746774	4478	2692	2912	3074	3992	3561
ENSG00000076928.17	ARHGEF1	19	41883161	41930150	+	46990	0.133649152	0.375243667	0.998640839	2644.347315	2603.227717	2859.38796	2919.740126	3026.654265	2946.73131	2890	2782	2643	2607	3131	3040
ENSG00000076944.15	STXBP2	19	7636881	7647873	+	10993	0.010555132	0.947863285	0.998640839	1965.418004	1840.599899	1868.393116	1850.176712	2069.647646	1796.149052	2148	1967	1727	1652	2141	1853
ENSG00000076984.17	MAP2K7	19	7903843	7914478	+	10636	-0.026515442	0.909949674	0.998640839	2675.457283	1738.604277	1654.18244	2264.562537	1959.446884	1735.081922	2924	1858	1529	2022	2027	1790
ENSG00000077009.13	NMRK2	19	3933103	3942416	+	9314	0.452295731	0.674416444	0.998640839	1.829998142	8.421656886	11.9005931	7.83973183	12.56675358	9.693195098	2	9	11	7	13	10
ENSG00000077044.10	DGKD	2	233354507	233472104	+	117598	0.031176406	0.847470559	0.998640839	4011.355927	3369.598494	3308.364881	3658.914841	3685.925491	3578.72763	4384	3601	3058	3267	3813	3692
ENSG00000077063.10	CTTNBP2	7	117710651	117874139	-	163489	NA	NA	NA	0	0	0	0	0	0	0	0	0	0	0	0
ENSG00000077080.9	ACTL6B	7	100643097	100656461	-	13365	-0.895713158	0.747750663	0.998640839	0	1.871479308	5.409360499	0	3.866693408	0	0	2	5	0	4	0
ENSG00000077092.18	RARB	3	25174332	25597932	+	423601	0.137595568	0.920869009	0.998640839	0	12.1646155	9.736848898	5.59980845	3.866693408	14.53979265	0	13	9	5	4	15
ENSG00000077097.15	TOP2B	3	25597905	25664907	-	67003	-0.308552993	0.050275121	0.998640839	7081.177809	7923.84339	6851.496008	5604.288297	5680.172616	6363.582582	7739	8468	6333	5004	5876	6565
ENSG00000077147.14	TM9SF3	10	96518109	96587452	-	69344	-0.236696164	0.13685207	0.998640839	10274.52457	12490.2529	10421.67394	9278.882602	9198.863617	9687.379181	11229	13348	9633	8285	9516	9994
ENSG00000077150.18	NFKB2	10	102394110	102402529	+	8420	0.18165902	0.272254643	0.998640839	6082.913823	4928.540758	5099.945078	5706.204811	6372.310736	6194.920987	6648	5267	4714	5095	6592	6391
ENSG00000077152.9	UBE2T	1	202331657	202341980	-	10324	0.111667007	0.534523723	0.998640839	1168.453813	1490.633269	1452.95423	1523.147898	1467.410148	1452.040626	1277	1593	1343	1360	1518	1498
ENSG00000077157.21	PPP1R12B	1	202348699	202592706	+	244008	0.218767683	0.361843212	0.998640839	856.4391303	1474.725695	1477.837288	1421.231385	1508.977102	1501.475921	936	1576	1366	1269	1561	1549
ENSG00000077232.17	DNAJC10	2	182716041	182794464	+	78424	-0.182583306	0.442310023	0.998640839	1397.203581	2415.144047	2385.52798	1766.179585	1735.178667	1958.994729	1527	2581	2205	1577	1795	2021
ENSG00000077235.17	GTF3C1	16	27459555	27549913	-	90359	-0.012257298	0.938097494	0.998640839	3770.711171	3696.171633	3434.943917	3885.147103	3614.391663	3311.195445	4121	3950	3175	3469	3739	3416
ENSG00000077238.13	IL4R	16	27313668	27364778	+	51111	0.646197681	0.04511574	0.998640839	1154.728827	827.1938541	500.9067822	861.2505396	1447.110008	1578.052162	1262	884	463	769	1497	1628
ENSG00000077254.14	USP33	1	77695987	77759852	-	63866	-0.334785773	0.045976397	0.998640839	2369.847594	2244.83943	2146.434246	1601.545217	1812.512535	1946.393576	2590	2399	1984	1430	1875	2008
ENSG00000077264.14	PAK3	X	110944285	111227361	+	283077	NA	NA	NA	0	0	0	0	0	0	0	0	0	0	0	0
ENSG00000077274.8	CAPN6	X	111245103	111270523	-	25421	NA	NA	NA	0	0	0	0	0	0	0	0	0	0	0	0
ENSG00000077279.18	DCX	X	111293779	111412429	-	118651	NA	NA	NA	0	0	0	0	0	0	0	0	0	0	0	0
ENSG00000077312.8	SNRPA	19	40750637	40765389	+	14753	0.231914592	0.381664108	0.998640839	2290.242674	1083.586519	1701.784813	1886.015486	1869.546263	2205.201885	2503	1158	1573	1684	1934	2275
ENSG00000077327.15	SPAG6	10	22345445	22454224	+	108780	NA	NA	NA	0	0	0	0	0	0	0	0	0	0	0	0
ENSG00000077348.8	EXOSC5	19	41386374	41397479	-	11106	0.184062464	0.444799681	0.998640839	1054.993929	728.0054508	801.6672259	788.4530298	1206.408343	941.209244	1153	778	741	704	1248	971
ENSG00000077380.15	DYNC1I2	2	171687409	171748420	+	61012	-0.122355475	0.500808433	0.998640839	1367.008612	1628.186998	1761.287778	1449.230427	1366.87612	1552.849855	1494	1740	1628	1294	1414	1602
ENSG00000077420.15	APBB1IP	10	26438203	26567803	+	129601	1.646408145	0.563533053	0.998640839	0	0	4.327488399	13.43954028	0	0	0	0	4	12	0	0
ENSG00000077454.15	LRCH4	7	100574011	100586153	-	12143	-0.032013909	0.88276449	0.998640839	1569.223407	1067.678945	1072.135251	1113.24192	1290.508925	1224.250541	1715	1141	991	994	1335	1263
ENSG00000077458.12	FAM76B	11	95768942	95790409	-	21468	-0.042892463	0.806445333	0.998640839	948.8540365	1125.694804	1013.714157	1021.405061	1016.940366	959.6263147	1037	1203	937	912	1052	990
ENSG00000077463.14	SIRT6	19	4174109	4182604	-	8496	-0.020114402	0.930796383	0.998640839	1696.408277	1054.57859	1161.930635	1123.321575	1392.009627	1343.476841	1854	1127	1074	1003	1440	1386
ENSG00000077498.8	TYR	11	89177452	89295759	+	118308	NA	NA	NA	0	0	0	0	0	0	0	0	0	0	0	0
ENSG00000077514.8	POLD3	11	74493851	74669117	+	175267	-0.228397062	0.165317674	0.998640839	2263.707701	2381.457419	2162.662327	2134.646981	1811.545862	1865.940056	2474	2545	1999	1906	1874	1925
ENSG00000077522.12	ACTN2	1	236686454	236764631	+	78178	-3.261974858	0.409483693	0.998640839	0	0	5.409360499	0	0	0	0	0	5	0	0	0
ENSG00000077549.17	CAPZB	1	19338776	19485539	-	146764	0.250029105	0.122351801	0.998640839	3821.03612	3551.131987	4219.301189	4550.404347	4298.796396	4934.805624	4176	3795	3900	4063	4447	5091
ENSG00000077585.13	GPR137B	1	236142505	236221865	+	79361	0.10003954	0.671971159	0.998640839	741.1492474	563.3152717	560.4097477	525.2620326	767.5386414	705.6646031	810	602	518	469	794	728
ENSG00000077616.10	NAALAD2	11	90131515	90192894	+	61380	-0.283656173	0.603723229	0.998640839	29.27997027	43.97976374	45.43862819	41.43858253	22.23348709	33.92618284	32	47	42	37	23	35
ENSG00000077684.15	JADE1	4	128809623	128875224	+	65602	-0.33866189	0.068497568	0.998640839	3368.11158	2783.825471	2505.615783	2434.796714	2063.847606	2348.661172	3681	2975	2316	2174	2135	2423
ENSG00000077713.18	SLC25A43	X	119399060	119454478	+	55419	-0.256847497	0.558063192	0.998640839	272.6697231	495.006277	225.0293967	360.6276642	113.1007822	357.6788991	298	529	208	322	117	369
ENSG00000077721.15	UBE2A	X	119574467	119591083	+	16617	-0.035842933	0.851064864	0.998640839	2393.637569	1839.66416	1745.059697	2074.16905	1885.013036	1873.694612	2616	1966	1613	1852	1950	1933
ENSG00000077782.19	FGFR1	8	38411138	38468834	-	57697	-0.331190619	0.159596774	0.998640839	5026.089896	3022.439082	3245.616299	2536.713228	3330.189697	3110.546307	5493	3230	3000	2265	3445	3209
ENSG00000077800.11	FKBP6	7	73328164	73358637	+	30474	-1.089831862	0.567895378	0.998640839	0	25.26497066	11.9005931	0	17.40012033	0	0	27	11	0	18	0
ENSG00000077935.16	SMC1B	22	45344063	45413619	-	69557	-0.442952735	0.778624896	0.998640839	0	22.4577517	11.9005931	0	7.733386815	17.44775118	0	24	11	0	8	18
ENSG00000077942.18	FBLN1	22	45502238	45601135	+	98898	-0.614608132	0.000912365	0.202501659	20275.46441	15078.50878	14561.99846	10825.5497	11427.04569	10348.45509	22159	16114	13460	9666	11821	10676
ENSG00000077943.7	ITGA8	10	15513949	15720125	-	206177	NA	NA	NA	0	0	0	0	0	0	0	0	0	0	0	0
ENSG00000077984.5	CST7	20	24949230	24959928	+	10699	-1.59682632	0.504431147	0.998640839	12.80998699	1.871479308	0	0	4.83336676	0	14	2	0	0	5	0
ENSG00000078018.19	MAP2	2	209424058	209734118	+	310061	-0.545559488	0.283905977	0.998640839	86.92491173	307.8583462	161.1989429	199.3531808	64.76711458	117.2876607	95	329	149	178	67	121
ENSG00000078043.15	PIAS2	18	46803224	46920160	-	116937	-0.234239837	0.365427605	0.998640839	2928.912026	1613.215163	1772.106499	1473.869584	2013.580592	1880.479849	3201	1724	1638	1316	2083	1940
ENSG00000078053.16	AMPH	7	38383704	38631567	-	247864	NA	NA	NA	0	0	0	0	0	0	0	0	0	0	0	0
ENSG00000078061.12	ARAF	X	47561100	47571920	+	10821	0.102654832	0.500937748	0.998640839	5962.133946	5676.196741	5295.763928	5917.87757	6474.778111	5790.714751	6516	6066	4895	5284	6698	5974
ENSG00000078070.12	MCCC1	3	183015218	183116075	-	100858	0.096499103	0.657431934	0.998640839	624.0293663	888.9526713	652.3688761	831.011574	774.3053549	710.5112007	682	950	603	742	801	733
ENSG00000078081.7	LAMP3	3	183122213	183163839	-	41627	-0.09380745	0.962472488	0.998640839	0	0	24.88305829	14.55950197	8.700060167	0	0	0	23	13	9	0
ENSG00000078098.13	FAP	2	162170684	162245151	-	74468	-0.710010134	0.004723963	0.469094034	364.1696302	316.2800031	263.9767923	199.3531808	195.2680171	183.2013873	398	338	244	178	202	189
ENSG00000078114.18	NEBL	10	20779973	21174187	-	394215	0.120125296	0.616563039	0.998640839	563.6394277	425.7615426	642.6320272	499.5029137	603.2041716	669.7997813	616	455	594	446	624	691
ENSG00000078124.11	ACER3	11	76860867	77026797	+	165931	0.033048138	0.966383013	0.998640839	406.2595875	348.0951513	1297.164648	648.4578185	299.6687391	1150.582258	444	372	1199	579	310	1187
ENSG00000078140.13	UBE2K	4	39698044	39782792	+	84749	-0.123821711	0.455964563	0.998640839	3638.951305	4034.909388	3816.844768	3431.562618	3171.655268	3942.222446	3977	4312	3528	3064	3281	4067
ENSG00000078142.12	PIK3C3	18	41955206	42087830	+	132625	-0.232494548	0.306696913	0.998640839	1214.203767	895.5028489	859.0064472	1004.605636	779.1387217	744.4373835	1327	957	794	897	806	768
ENSG00000078177.13	N4BP2	4	40056826	40158252	+	101427	-0.123208562	0.539734421	0.998640839	573.7044174	734.5556284	611.2577363	621.578738	576.1373178	565.1132742	627	785	565	555	596	583
ENSG00000078237.6	TIGAR	12	4307763	4354593	+	46831	-0.087861503	0.63722189	0.998640839	1113.553869	1225.818947	1140.293193	1061.723682	961.8399852	1250.422168	1217	1310	1054	948	995	1290
ENSG00000078246.16	TULP3	12	2877223	2941140	+	63918	-0.158803188	0.310938576	0.998640839	3009.431944	2740.781447	2966.493297	2795.424378	2509.484022	2503.752294	3289	2929	2742	2496	2596	2583
ENSG00000078269.14	SYNJ2	6	157981887	158099176	+	117290	-0.249805788	0.197018209	0.998640839	3166.811784	2483.453042	2327.106887	2029.370582	2491.117228	2188.723453	3461	2654	2151	1812	2577	2258
ENSG00000078295.16	ADCY2	5	7396208	7830081	+	433874	NA	NA	NA	0	0	0	0	0	0	0	0	0	0	0	0
ENSG00000078304.19	PPP2R5C	14	101761798	101927989	+	166192	-0.158858473	0.346125402	0.998640839	3823.781117	3625.05542	3082.253612	3039.576027	3017.954205	3376.139853	4179	3874	2849	2714	3122	3483
ENSG00000078319.9	PMS2P1	7	100320992	100341908	-	20917	0.283709374	0.188892372	0.998640839	326.6546683	359.3240271	294.2692111	378.5470512	416.6362147	398.3903185	357	384	272	338	431	411
ENSG00000078328.20	RBFOX1	16	5239802	7713338	+	2473537	NA	NA	NA	0	0	0	0	0	0	0	0	0	0	0	0
ENSG00000078369.17	GNB1	1	1785285	1891117	-	105833	-0.329152707	0.117753876	0.998640839	15580.60418	15188.92606	14659.36695	14014.08063	8696.193474	13452.21616	17028	16232	13550	12513	8996	13878
ENSG00000078399.17	HOXA9	7	27162435	27175180	-	12746	-1.419822954	0.002267732	0.314848002	62.21993682	83.28082921	117.9240589	41.43858253	28.03352721	29.07958529	68	89	109	37	29	30
ENSG00000078401.6	EDN1	6	12290363	12297194	+	6832	-0.625652705	0.006398646	0.525865584	864.674122	647.5318406	586.3746781	437.9050208	423.4029281	499.1995475	945	692	542	391	438	515
ENSG00000078403.16	MLLT10	10	21524675	21743630	+	218956	-0.27279731	0.114947057	0.998640839	1620.463355	1442.910546	1369.650078	1281.236173	1253.775337	1135.073146	1771	1542	1266	1144	1297	1171
ENSG00000078487.17	ZCWPW1	7	100400826	100428992	-	28167	0.840549651	0.008044134	0.567905822	118.0348801	132.8750309	222.8656525	291.1900394	250.3683981	305.3356456	129	142	206	260	259	315
ENSG00000078549.14	ADCYAP1R1	7	31052461	31111479	+	59019	NA	NA	NA	0	0	0	0	0	0	0	0	0	0	0	0
ENSG00000078579.8	FGF20	8	16992169	17002181	-	10013	NA	NA	NA	0	0	0	0	0	0	0	0	0	0	0	0
ENSG00000078589.12	P2RY10	X	78945332	78961954	+	16623	NA	NA	NA	0	0	0	0	0	0	0	0	0	0	0	0
ENSG00000078596.10	ITM2A	X	79360384	79367667	-	7284	NA	NA	NA	0	0	0	0	0	0	0	0	0	0	0	0
ENSG00000078618.21	NRDC	1	51789191	51878937	-	89747	0.004957497	0.982094314	0.998640839	4239.190695	7227.653087	6308.396213	5787.962014	5577.705241	6470.207728	4633	7724	5831	5168	5770	6675
ENSG00000078668.13	VDAC3	8	42391624	42405897	+	14274	-0.180078543	0.276061941	0.998640839	4310.560623	3680.264059	3780.061116	3221.00982	3790.326213	3378.078492	4711	3933	3494	2876	3921	3485
ENSG00000078674.17	PCM1	8	17922840	18029944	+	107105	-0.373340413	0.020822093	0.831996064	4610.680318	4873.332118	3947.751292	3480.840933	3459.723927	3429.452426	5039	5208	3649	3108	3579	3538
ENSG00000078687.17	TNRC6C	17	77959240	78108835	+	149596	-0.426088832	0.129277873	0.998640839	202.2147947	232.0634342	215.2925478	151.1948282	135.3342693	196.7718605	221	248	199	135	140	203
ENSG00000078699.21	CBFA2T2	20	33490075	33650036	+	159962	-0.014349053	0.936178864	0.998640839	780.4942074	702.7404802	698.8893764	699.9760563	740.4717876	720.2043958	853	751	646	625	766	743
ENSG00000078725.12	BRINP1	9	119153458	119369467	-	216010	NA	NA	NA	0	0	0	0	0	0	0	0	0	0	0	0
ENSG00000078747.14	ITCH	20	34363235	34511393	+	148159	0.170688113	0.398703107	0.998640839	3251.906698	2470.352687	3073.598635	3616.356297	2670.918471	3613.623132	3554	2640	2841	3229	2763	3728
ENSG00000078795.16	PKD2L2	5	137887968	137942747	+	54780	-0.357728261	0.151115043	0.998640839	429.1345642	360.2597668	283.4504901	274.3906141	272.6018852	290.7958529	469	385	262	245	282	300
ENSG00000078804.12	TP53INP2	20	34704290	34713439	+	9150	-0.207433914	0.331056738	0.998640839	2223.447742	1527.127115	1476.755416	1423.471308	1584.377624	1519.892991	2430	1632	1365	1271	1639	1568
ENSG00000078808.16	SDF4	1	1216908	1232031	-	15124	-0.063344617	0.720438144	0.998640839	7313.587573	6603.514738	6042.255677	6924.723129	6751.24669	5427.219935	7993	7057	5585	6183	6984	5599
ENSG00000078814.15	MYH7B	20	34975403	35002437	+	27035	0.340877539	0.373592905	0.998640839	62.21993682	112.2887585	103.8597216	89.5969352	127.6008825	134.7354119	68	120	96	80	132	139
ENSG00000078898.6	BPIFB2	20	33007600	33023709	+	16110	NA	NA	NA	0	0	0	0	0	0	0	0	0	0	0	0
ENSG00000078900.14	TP73	1	3652520	3736201	+	83682	-0.317882448	0.380620818	0.998640839	130.8448671	101.0598826	197.9825942	96.31670534	120.834169	126.9808558	143	108	183	86	125	131
ENSG00000078902.15	TOLLIP	11	1274371	1309654	-	35284	-0.208219135	0.416258603	0.998640839	1044.928939	674.6682905	800.5853538	834.3714591	541.3370771	806.4738321	1142	721	740	745	560	832
ENSG00000078967.12	UBE2D4	7	43926438	43956136	+	29699	0.316388083	0.3479458	0.998640839	245.219751	581.0943251	564.7372361	698.8560946	440.8030485	592.2542205	268	621	522	624	456	611
ENSG00000079101.16	CLUL1	18	596988	650334	+	53347	-5.160952257	0.04549322	0.998640839	14.63998513	0	5.409360499	0	0	0	16	0	5	0	0	0
ENSG00000079102.16	RUNX1T1	8	91954967	92103286	-	148320	NA	NA	NA	0	0	0	0	0	0	0	0	0	0	0	0
ENSG00000079112.9	CDH17	8	94127171	94217303	-	90133	NA	NA	NA	0	0	0	0	0	0	0	0	0	0	0	0
ENSG00000079134.11	THOC1	18	214520	268050	-	53531	-0.382704436	0.031961064	0.96110011	2493.372468	2439.473278	1925.732338	1741.540428	1708.111813	1811.658164	2725	2607	1780	1555	1767	1869
ENSG00000079150.17	FKBP7	2	178463664	178478600	-	14937	0.626687273	0.250371715	0.998640839	22.87497677	60.82307751	55.17547709	104.1564372	66.70046128	43.61937794	25	65	51	93	69	45
ENSG00000079156.16	OSBPL6	2	178194481	178402891	+	208411	0.387730676	0.081007934	0.998640839	372.4046218	339.6734944	279.1230017	447.984676	421.4695814	428.4392233	407	363	258	400	436	442
ENSG00000079215.13	SLC1A3	5	36606355	36688334	+	81980	-0.014927824	0.941518997	0.998640839	632.264358	879.5952748	762.7198303	730.2150219	779.1387217	741.529425	691	940	705	652	806	765
ENSG00000079246.15	XRCC5	2	216107464	216206303	+	98840	-0.205459192	0.263763371	0.998640839	7841.542037	11184.89608	10141.46906	8199.239533	8291.15734	8805.298427	8570	11953	9374	7321	8577	9084
ENSG00000079257.7	LXN	3	158645822	158672693	-	26872	-0.006105709	0.980646687	0.998640839	565.4694258	941.3540919	1007.222925	853.4108078	884.506117	764.7930932	618	1006	931	762	915	789
ENSG00000079263.18	SP140	2	230203110	230313215	+	110106	-1.565027734	0.410822204	0.998640839	0	16.84331377	20.55556989	0	12.56675358	0	0	18	19	0	13	0
ENSG00000079277.19	MKNK1	1	46557408	46616843	-	59436	-0.048721511	0.837110322	0.998640839	917.7440681	1401.738002	1446.462997	1415.631576	1189.008223	1036.202556	1003	1498	1337	1264	1230	1069
ENSG00000079308.16	TNS1	2	217799789	218002995	-	203207	0.137508645	0.571934762	0.998640839	271.754724	236.7421325	333.2166067	296.7898479	307.4021259	320.8447577	297	253	308	265	318	331
ENSG00000079313.13	REXO1	19	1815246	1848463	-	33218	-0.073086859	0.718012454	0.998640839	5871.549038	4254.808207	3979.125583	4198.736376	4936.800808	4273.729719	6417	4547	3678	3749	5107	4409
ENSG00000079332.14	SAR1A	10	70147289	70170523	-	23235	-0.135504074	0.825111159	0.998640839	14540.25024	4126.611874	10463.86695	10516.44027	11212.44421	4790.377017	15891	4410	9672	9390	11599	4942
ENSG00000079335.18	CDC14A	1	100345025	100520277	+	175253	-0.026606236	0.938424457	0.998640839	166.5298309	106.6743206	98.45036107	132.1554794	117.9341489	115.3490217	182	114	91	118	122	119
ENSG00000079337.15	RAPGEF3	12	47734367	47771040	-	36674	-0.090312531	0.724890325	0.998640839	835.3941517	522.1427269	505.2342706	595.8196191	635.1043922	519.5552572	913	558	467	532	657	536
ENSG00000079385.21	CEACAM1	19	42507304	42561234	-	53931	0.388081192	0.361130292	0.998640839	66.79493217	73.92343267	59.50296548	52.63819943	110.2007621	98.87059	73	79	55	47	114	102
ENSG00000079387.13	SENP1	12	48042898	48106308	-	63411	-0.040499825	0.847206574	0.998640839	1701.898272	2327.184519	2260.030816	2421.357174	1765.145541	1928.945824	1860	2487	2089	2162	1826	1990
ENSG00000079393.20	DUSP13	10	75094432	75109221	-	14790	1.070037558	0.390373694	0.998640839	7.319992567	8.421656886	6.491232598	23.51919549	0	23.26366823	8	9	6	21	0	24
ENSG00000079432.7	CIC	19	42268537	42295797	+	27261	-0.199233065	0.196211812	0.998640839	4515.520415	3930.106547	4205.236852	3824.669171	3686.892164	3507.967306	4935	4200	3887	3415	3814	3619
ENSG00000079435.9	LIPE	19	42401507	42427426	-	25920	0.069132516	0.919968267	0.998640839	31.10996841	23.39349135	14.0643373	16.79942535	19.33346704	35.86482186	34	25	13	15	20	37
ENSG00000079459.12	FDFT1	8	11795573	11839309	+	43737	-0.348508095	0.035471512	0.988747577	4957.464966	4448.506315	4276.64041	3573.797753	3929.527176	3243.34308	5418	4754	3953	3191	4065	3346
ENSG00000079462.7	PAFAH1B3	19	42297033	42303546	-	6514	-0.047595177	0.821202543	0.998640839	524.2944676	479.0987028	580.9653176	506.2226839	452.4031287	573.8371498	573	512	537	452	468	592
ENSG00000079482.12	OPHN1	X	68042344	68433913	-	391570	-0.236047816	0.278393431	0.998640839	426.389567	495.9420166	435.9944562	396.4664383	333.5023064	423.5926258	466	530	403	354	345	437
ENSG00000079557.4	AFM	4	73481683	73504001	+	22319	-2.329391456	0.560139336	0.998640839	0	2.807218962	0	0	0	0	0	3	0	0	0	0
ENSG00000079616.12	KIF22	16	29790719	29805385	+	14667	-0.358615298	0.08678253	0.998640839	3345.236603	2257.939785	2274.095154	1935.2938	2175.015042	2033.632332	3656	2413	2102	1728	2250	2098
ENSG00000079689.13	SCGN	6	25652201	25701783	+	49583	NA	NA	NA	0	0	0	0	0	0	0	0	0	0	0	0
ENSG00000079691.17	CARMIL1	6	25279078	25620530	+	341453	-0.078591509	0.732954604	0.998640839	1545.433431	2642.528783	2486.142085	2186.165219	1948.813477	2184.846175	1689	2824	2298	1952	2016	2254
ENSG00000079739.15	PGM1	1	63593276	63660245	+	66970	-0.03404849	0.834113994	0.998640839	4615.255313	5085.745019	5807.489431	5118.224923	4957.100949	5070.510356	5044	5435	5368	4570	5128	5231
ENSG00000079785.14	DDX1	2	15591178	15631111	+	39934	0.018824078	0.894456836	0.998640839	8369.496501	8993.393815	8720.970996	8625.944937	9000.69558	8799.48251	9147	9611	8061	7702	9311	9078
ENSG00000079805.16	DNM2	19	10718079	10833488	+	115410	-0.068451945	0.715624683	0.998640839	9558.995293	6576.378288	7700.765606	8024.525509	7342.850781	7364.889635	10447	7028	7118	7165	7596	7598
ENSG00000079819.18	EPB41L2	6	130839347	131063322	-	223976	-0.193912824	0.232277109	0.998640839	3290.336659	2839.03411	2738.218284	2534.473305	2668.018451	2550.27963	3596	3034	2531	2263	2760	2631
ENSG00000079841.18	RIMS1	6	71886703	72403143	+	516441	4.053167047	0.303244333	0.998640839	0	0	0	8.95969352	0	0	0	0	0	8	0	0
ENSG00000079931.14	MOXD1	6	132296055	132401545	-	105491	NA	NA	NA	0	0	0	0	0	0	0	0	0	0	0	0
ENSG00000079950.13	STX7	6	132445867	132513198	-	67332	-0.144894113	0.428664699	0.998640839	744.8092437	699.9332612	643.7138993	633.8983165	621.5709653	633.9349594	814	748	595	566	643	654
ENSG00000079974.17	RABL2B	22	50767501	50783663	-	16163	0.052269684	0.845118464	0.998640839	492.2695001	710.2263974	775.7022955	885.8896968	554.870504	610.6712912	538	759	717	791	574	630
ENSG00000079999.13	KEAP1	19	10486120	10503741	-	17622	0.109911942	0.602206576	0.998640839	1230.67375	1226.754686	1697.457324	1632.904144	1287.608905	1562.54305	1345	1311	1569	1458	1332	1612
ENSG00000080007.7	DDX43	6	73394748	73417569	+	22822	0.321526928	0.805345496	0.998640839	6.404993496	6.550177578	2.163744199	12.31957859	1.933346704	4.846597549	7	7	2	11	2	5
ENSG00000080031.9	PTPRH	19	55181248	55209506	-	28259	0.259486906	0.519315282	0.998640839	523.3794685	174.9833153	199.0644663	324.7888901	442.7363952	307.2742846	572	187	184	290	458	317
ENSG00000080166.15	DCT	13	94436808	94479682	-	42875	-3.74095805	0.342538701	0.998640839	0	7.485917232	0	0	0	0	0	8	0	0	0	0
ENSG00000080189.14	SLC35C2	20	46345980	46364458	-	18479	0.261719112	0.096541364	0.998640839	2379.912583	2579.834226	2816.113076	3152.692157	3095.288073	3073.712165	2601	2757	2603	2815	3202	3171
ENSG00000080200.9	CRYBG3	3	97822040	97944963	+	122924	-0.259683133	0.166475216	0.998640839	730.1692585	795.3787059	736.7548999	582.3800788	611.9042318	695.0020885	798	850	681	520	633	717
ENSG00000080224.17	EPHA6	3	96814581	97752460	+	937880	0.263455429	0.61954882	0.998640839	26.53497306	33.68662754	29.21054669	34.71881239	30.93354726	41.68073892	29	36	27	31	32	43
ENSG00000080293.9	SCTR	2	119439843	119525301	-	85459	-1.929455055	0.631823834	0.998640839	0	0	2.163744199	0	0	0	0	0	2	0	0	0
ENSG00000080298.15	RFX3	9	3218297	3526004	-	307708	0.041092478	0.941599039	0.998640839	20.12997956	66.43751543	54.09360499	44.7984676	41.56695413	58.15917059	22	71	50	40	43	60
ENSG00000080345.17	RIF1	2	151409883	151508013	+	98131	-0.436135826	0.005077	0.485769139	7238.55765	7166.83001	6243.483888	5292.938947	4809.199926	5160.65707	7911	7659	5771	4726	4975	5324
ENSG00000080371.5	RAB21	12	71754874	71800285	+	45412	0.035349468	0.879862671	0.998640839	3935.411004	2638.785824	2260.030816	2703.58752	3031.487632	3318.950001	4301	2820	2089	2414	3136	3424
ENSG00000080493.15	SLC4A4	4	71186757	71572087	+	385331	4.75772795	0.090110146	0.998640839	0	0	0	0	6.766713464	7.754556078	0	0	0	0	7	8
ENSG00000080503.22	SMARCA2	9	1980290	2193624	+	213335	-0.310546553	0.051274483	0.998640839	2658.072301	3105.719912	2739.300156	2290.321656	2217.548669	2348.661172	2905	3319	2532	2045	2294	2423
ENSG00000080511.3	RDH8	19	10013249	10022279	+	9031	2.854585827	0.472769867	0.998640839	0	0	0	0	0	3.877278039	0	0	0	0	0	4
ENSG00000080546.13	SESN1	6	108986437	109094819	-	108383	-0.311900856	0.139228527	0.998640839	402.5995912	397.6893529	459.7956424	352.7879324	319.0022061	343.1391065	440	425	425	315	330	354
ENSG00000080561.13	MID2	X	107825755	107927193	+	101439	-0.239474421	0.709059824	0.998640839	78.68992009	53.33716028	16.2280815	35.83877408	60.90042117	29.07958529	86	57	15	32	63	30
ENSG00000080572.12	PIH1D3	X	107206632	107244243	+	37612	NA	NA	NA	0	0	0	0	0	0	0	0	0	0	0	0
ENSG00000080573.6	COL5A3	19	9959561	10010471	-	50911	0.457329253	0.190426467	0.998640839	121.6948764	87.02378782	156.8714545	209.432836	153.701063	138.6126899	133	93	145	187	159	143
ENSG00000080603.16	SRCAP	16	30698209	30741409	+	43201	0.150234828	0.382814045	0.998640839	15653.8041	12669.91492	15426.41427	14680.45783	17964.65757	15905.56384	17108	13540	14259	13108	18584	16409
ENSG00000080608.9	PUM3	9	2720469	2844241	-	123773	-0.046929226	0.800231219	0.998640839	1106.233877	1376.473031	1128.3926	1069.563414	1229.608504	1196.140275	1209	1471	1043	955	1272	1234
ENSG00000080618.13	CPB2	13	46053186	46105076	-	51891	-1.628347171	0.529661161	0.998640839	5.489994425	4.67869827	0	3.35988507	0	0	6	5	0	3	0	0
ENSG00000080644.15	CHRNA3	15	78593052	78621295	-	28244	0.071131057	0.90351205	0.998640839	44.83495447	47.72272235	19.4736978	34.71881239	55.10038106	28.11026578	49	51	18	31	57	29
ENSG00000080709.14	KCNN2	5	114360945	114496500	+	135556	-3.910632255	0.320625377	0.998640839	0	8.421656886	0	0	0	0	0	9	0	0	0	0
ENSG00000080802.18	CNOT4	7	135361795	135510127	-	148333	-0.182383972	0.388865039	0.998640839	2099.922868	1528.062855	1360.995101	1541.067285	1423.909847	1432.654235	2295	1633	1258	1376	1473	1478
ENSG00000080815.18	PSEN1	14	73136418	73223691	+	87274	0.022286971	0.883954083	0.998640839	2242.662723	2160.622861	2070.703199	2166.005908	2259.115623	2149.950673	2451	2309	1914	1934	2337	2218
ENSG00000080819.6	CPOX	3	98521132	98593723	-	72592	-0.247095184	0.171307455	0.998640839	760.3642279	777.5996525	812.4859469	631.6583932	712.4382604	635.8735984	831	831	751	564	737	656
ENSG00000080822.16	CLDND1	3	98497912	98523066	-	25155	-0.130673743	0.589996082	0.998640839	2032.212936	1144.409597	1271.199717	1352.913722	1364.942773	1345.41548	2221	1223	1175	1208	1412	1388
ENSG00000080823.22	MOK	14	102224500	102305200	-	80701	0.475314608	0.055532587	0.998640839	249.7947463	256.3926652	270.4680249	281.1103842	395.3694009	402.2675966	273	274	250	251	409	415
ENSG00000080824.18	HSP90AA1	14	102080738	102139699	-	58962	-0.038299797	0.814508837	0.998640839	44004.13532	37564.33267	34992.07119	38774.19367	35345.44444	39388.29828	48092	40144	32344	34621	36564	40635
ENSG00000080839.11	RBL1	20	36996349	37095995	-	99647	-0.234335397	0.178894322	0.998640839	1995.612974	1873.350787	1655.264313	1581.385906	1431.643234	1683.707988	2181	2002	1530	1412	1481	1737
ENSG00000080845.17	DLGAP4	20	36306336	36528637	+	222302	0.220457077	0.154805206	0.998640839	5333.529584	4973.456261	4615.266377	5505.731668	6151.909212	5728.678303	5829	5315	4266	4916	6364	5910
ENSG00000080854.14	IGSF9B	11	133908564	133956985	-	48422	0.107265288	0.806308788	0.998640839	53.98494518	59.88733786	48.68424449	64.95777802	42.53362748	67.85236568	59	64	45	58	44	70
ENSG00000080910.11	CFHR2	1	196943772	196959226	+	15455	NA	NA	NA	0	0	0	0	0	0	0	0	0	0	0	0
ENSG00000080947.14	CROCCP3	1	16467436	16499257	-	31822	0.166160028	0.684905457	0.998640839	108.8848894	85.15230851	68.15794228	62.71785464	106.3340687	125.0422168	119	91	63	56	110	129
ENSG00000080986.12	NDC80	18	2571511	2616635	+	45125	-0.508213867	0.021820505	0.845531608	2456.772505	1920.13777	1476.755416	1408.911806	1277.942171	1429.746277	2685	2052	1365	1258	1322	1475
ENSG00000081014.10	AP4E1	15	50908672	51005900	+	97229	-0.407070899	0.131877563	0.998640839	1543.603433	1296.93516	1727.749743	892.6094669	906.7396041	1644.935208	1687	1386	1597	797	938	1697
ENSG00000081019.13	RSBN1	1	113761832	113812476	-	50645	-0.32775837	0.216430192	0.998640839	688.9943004	479.0987028	470.6143634	332.6286219	517.1702433	455.5801696	753	512	435	297	535	470
ENSG00000081026.18	MAGI3	1	113390749	113685923	+	295175	-0.30540705	0.197743755	0.998640839	448.3495447	529.6286442	483.5968286	490.5432202	349.9357534	343.1391065	490	566	447	438	362	354
ENSG00000081041.8	CXCL2	4	74097035	74099293	-	2259	0.645729852	0.0222902	0.851595266	442.8595503	726.1339715	611.2577363	900.4491988	663.1379194	1221.342582	484	776	565	804	686	1260
ENSG00000081051.7	AFP	4	73431138	73456174	+	25037	NA	NA	NA	0	0	0	0	0	0	0	0	0	0	0	0
ENSG00000081052.11	COL4A4	2	227002711	227164113	-	161403	-0.636491721	0.05652627	0.998640839	137.2498606	173.111836	214.2106757	141.1151729	102.4673753	94.02399245	150	185	198	126	106	97
ENSG00000081059.19	TCF7	5	134114711	134151865	+	37155	-0.587336842	0.151758004	0.998640839	95.15990337	90.76674644	88.71351218	54.87812281	43.50030084	84.33079735	104	97	82	49	45	87
ENSG00000081087.14	OSTM1	6	108041409	108165854	-	124446	0.183439708	0.556496431	0.998640839	270.839725	640.981663	509.561759	542.061458	472.7032691	599.039457	296	685	471	484	489	618
ENSG00000081138.13	CDH7	18	65750252	65890341	+	140090	4.223246269	0.264874697	0.998640839	0	0	0	10.07965521	0	0	0	0	0	9	0	0
ENSG00000081148.11	IMPG2	3	101222546	101320560	-	98015	-0.144609929	0.967628624	0.998640839	0	0	4.327488399	0	3.866693408	0	0	0	4	0	4	0
ENSG00000081154.11	PCNP	3	101574095	101594437	+	20343	-0.032242746	0.838084939	0.998640839	2032.212936	1838.72842	1947.36978	1861.376329	1993.280452	1834.921832	2221	1965	1800	1662	2062	1893
ENSG00000081177.18	EXD2	14	69191511	69244020	+	52510	0.03162396	0.878885508	0.998640839	788.7291991	856.2017834	620.9945852	834.3714591	711.471587	771.5783298	862	915	574	745	736	796
ENSG00000081181.7	ARG2	14	67619798	67651720	+	31923	0.060202285	0.776646962	0.998640839	581.02441	694.3188233	656.6963645	626.0585847	796.538842	591.284901	635	742	607	559	824	610
ENSG00000081189.15	MEF2C	5	88717117	88904257	-	187141	2.817943957	0.024369853	0.878580326	1.829998142	5.614437924	0	29.11900394	5.800040112	18.41707069	2	6	0	26	6	19
ENSG00000081237.18	PTPRC	1	198638671	198757283	+	118613	-0.600175652	0.549681836	0.998640839	3.659996283	42.10828443	53.01173289	45.91842929	3.866693408	15.50911216	4	45	49	41	4	16
ENSG00000081248.10	CACNA1S	1	201039512	201112566	-	73055	NA	NA	NA	0	0	0	0	0	0	0	0	0	0	0	0
ENSG00000081277.12	PKP1	1	201283452	201332993	+	49542	0.651565249	0.320917286	0.998640839	21.9599777	26.20071031	12.9824652	48.15835267	22.23348709	26.17162676	24	28	12	43	23	27
ENSG00000081307.12	UBA5	3	132654446	132678097	+	23652	-0.286915036	0.202803636	0.998640839	1724.773249	2544.276119	1905.176768	1433.550963	1587.277644	2039.448249	1885	2719	1761	1280	1642	2104
ENSG00000081320.10	STK17B	2	196133566	196176503	-	42938	-0.434331861	0.233857534	0.998640839	990.9439937	390.2034357	399.2108048	389.7466681	548.1037905	379.9732478	1083	417	369	348	567	392
ENSG00000081377.16	CDC14B	9	96490241	96619830	-	129590	0.065000464	0.846345701	0.998640839	286.3947092	711.162137	642.6320272	686.536516	447.5697619	581.5917059	313	760	594	613	463	600
ENSG00000081386.12	ZNF510	9	96755865	96778129	-	22265	-0.024459699	0.948818604	0.998640839	155.549842	481.9059218	452.2225377	396.4664383	370.2358938	304.3663261	170	515	418	354	383	314
ENSG00000081479.12	LRP2	2	169127109	169362685	-	235577	NA	NA	NA	0	0	0	0	0	0	0	0	0	0	0	0
ENSG00000081665.13	ZNF506	19	19785839	19821751	-	35913	0.401974657	0.305417569	0.998640839	69.53992939	162.8186998	121.1696752	182.5537555	116.9674756	167.6922752	76	174	112	163	121	173
ENSG00000081692.12	JMJD4	1	227730425	227735411	-	4987	0.655752557	0.018545554	0.800306162	600.2393905	547.4076976	517.1348637	1020.2851	1067.207381	536.0336889	656	585	478	911	1104	553
ENSG00000081721.11	DUSP12	1	161749758	161757238	+	7481	0.058730802	0.72624113	0.998640839	1067.803916	1133.180721	1005.059181	1151.320617	1096.207581	1092.423088	1167	1211	929	1028	1134	1127
ENSG00000081760.16	AACS	12	125065379	125143333	+	77955	0.01192345	0.956932578	0.998640839	2323.182641	1443.846286	1619.562533	1669.86288	1860.846202	1900.835559	2539	1543	1497	1491	1925	1961
ENSG00000081791.8	KIAA0141	5	141923808	141942047	+	18240	0.101461638	0.547059985	0.998640839	3018.581935	3553.939206	3322.429218	3936.66534	3420.090319	3259.821511	3299	3798	3071	3515	3538	3363
ENSG00000081800.8	SLC13A1	7	123113531	123199986	-	86456	NA	NA	NA	0	0	0	0	0	0	0	0	0	0	0	0
ENSG00000081803.15	CADPS2	7	122318425	122886759	-	568335	-0.88227164	0.732889904	0.998640839	0	4.67869827	4.327488399	0	0	4.846597549	0	5	4	0	0	5
ENSG00000081818.3	PCDHB4	5	141121799	141125623	+	3825	-0.170324502	0.889299337	0.998640839	4.574995354	2.807218962	44.35675609	1.11996169	23.20016045	21.32502922	5	3	41	1	24	22
ENSG00000081842.17	PCDHA6	5	140827958	141012344	+	184387	-2.743099997	0.490191488	0.998640839	0	3.742958616	0	0	0	0	0	4	0	0	0	0
ENSG00000081853.14	PCDHGA2	5	141338760	141512979	+	174220	-1.359900847	0.472450624	0.998640839	3.659996283	4.67869827	8.654976798	6.71977014	0	0	4	5	8	6	0	0
ENSG00000081870.11	HSPB11	1	53916574	53945929	-	29356	-0.191435052	0.275629005	0.998640839	1438.378539	1778.841082	1599.006963	1338.35422	1373.642833	1505.353199	1572	1901	1478	1195	1421	1553
ENSG00000081913.13	PHLPP1	18	62715450	62980433	+	264984	-0.316605927	0.14215486	0.998640839	1669.873304	1335.300486	1048.334065	1057.243835	1092.340888	1105.993561	1825	1427	969	944	1130	1141
ENSG00000081923.11	ATP8B1	18	57646426	57803101	-	156676	-0.154382999	0.647455167	0.998640839	91.49990709	140.3609481	124.4152915	119.8359008	98.6006819	101.7785485	100	150	115	107	102	105
ENSG00000081985.10	IL12RB2	1	67307364	67396900	+	89537	0.07531618	0.923689323	0.998640839	10.97998885	18.71479308	20.55556989	26.87908056	8.700060167	17.44775118	12	20	19	24	9	18
ENSG00000082014.16	SMARCD3	7	151238764	151277896	-	39133	0.068232061	0.775147005	0.998640839	487.6945048	515.5925494	663.1875971	713.4155965	519.10359	514.7086597	533	551	613	637	537	531
ENSG00000082068.8	WDR70	5	37379212	37753435	+	374224	0.055322118	0.80525281	0.998640839	901.2740848	1447.589245	1314.474601	1379.792802	1259.575378	1167.06069	985	1547	1215	1232	1303	1204
ENSG00000082074.15	FYB1	5	39105236	39274528	-	169293	0.075974386	0.924830664	0.998640839	14.63998513	8.421656886	41.11113979	33.5988507	14.50010028	19.3863902	16	9	38	30	15	20
ENSG00000082126.17	MPP4	2	201644870	201698694	-	53825	-1.338093088	0.245633743	0.998640839	5.489994425	66.43751543	24.88305829	19.03934873	19.33346704	0	6	71	23	17	20	0
ENSG00000082146.12	STRADB	2	201387858	201480846	+	92989	0.120854978	0.679937244	0.998640839	164.6998328	258.2641445	266.1405365	292.3100011	219.4348509	237.4832799	180	276	246	261	227	245
ENSG00000082153.17	BZW1	2	200810594	200827338	+	16745	-0.256441145	0.348166227	0.998640839	21135.56354	9923.519031	11461.35302	10586.99786	11732.51447	13276.76933	23099	10605	10594	9453	12137	13697
ENSG00000082175.14	PGR	11	101029624	101130524	-	100901	NA	NA	NA	0	0	0	0	0	0	0	0	0	0	0	0
ENSG00000082196.20	C1QTNF3	5	34019448	34043832	-	24385	-0.149255606	0.790243	0.998640839	31.10996841	186.2121911	82.22227958	78.3973183	94.73398849	96.93195098	34	199	76	70	98	100
ENSG00000082212.12	ME2	18	50878734	50954257	+	75524	0.047473293	0.868373158	0.998640839	668.8643208	1316.585693	1142.456937	1050.524065	834.2391027	1347.354119	731	1407	1056	938	863	1390
ENSG00000082213.17	C5orf22	5	31532266	31555058	+	22793	0.131930746	0.49931055	0.998640839	1917.838053	2542.40464	2662.487237	2780.864876	2318.082698	2705.370752	2096	2717	2461	2483	2398	2791
ENSG00000082258.12	CCNT2	2	134918235	134959342	+	41108	0.137569782	0.669908946	0.998640839	2108.157859	1751.704632	730.2636673	1646.343684	1784.479008	1619.732901	2304	1872	675	1470	1846	1671
ENSG00000082269.16	FAM135A	6	70412941	70561174	+	148234	-0.485484189	0.04088806	0.998640839	452.9245401	482.8416615	366.7546418	279.9904225	359.6024869	290.7958529	495	516	339	250	372	300
ENSG00000082293.12	COL19A1	6	69866571	70209976	+	343406	NA	NA	NA	0	0	0	0	0	0	0	0	0	0	0	0
ENSG00000082397.17	EPB41L3	18	5392381	5630700	-	238320	-0.64254213	0.025284213	0.885622001	254.3697417	293.8222514	402.4564211	197.1132574	240.7016646	170.6002337	278	314	372	176	249	176
ENSG00000082438.15	COBLL1	2	164653624	164843679	-	190056	-0.38020214	0.103819679	0.998640839	387.959606	524.0142062	376.4914907	328.1487752	330.6022864	331.5072723	424	560	348	293	342	342
ENSG00000082458.11	DLG3	X	70444861	70505490	+	60630	-0.565080585	0.061982345	0.998640839	1252.633728	1185.582142	976.9305061	516.3023391	617.7042719	1173.845926	1369	1267	903	461	639	1211
ENSG00000082482.13	KCNK2	1	215005775	215237093	+	231319	0.051521883	0.987864834	0.998640839	0	4.67869827	0	0	0	4.846597549	0	5	0	0	0	5
ENSG00000082497.11	SERTAD4	1	210232799	210246631	+	13833	0.229680496	0.344915581	0.998640839	634.0943561	998.4342108	868.7432961	1051.644027	777.205375	1104.054922	693	1067	803	939	804	1139
ENSG00000082512.14	TRAF5	1	211326615	211374946	+	48332	-0.097395513	0.723420511	0.998640839	154.634843	182.4692325	196.9007221	182.5537555	153.701063	162.8456776	169	195	182	163	159	168
ENSG00000082515.17	MRPL22	5	154941070	154969411	+	28342	0.094687608	0.582807809	0.998640839	1490.533486	1312.842735	1293.919031	1438.03081	1576.644237	1360.924592	1629	1403	1196	1284	1631	1404
ENSG00000082516.8	GEMIN5	5	154887416	154938209	-	50794	0.167515319	0.439788652	0.998640839	1933.393037	2762.303459	2595.411167	3309.486794	2387.683179	2492.12046	2113	2952	2399	2955	2470	2571
ENSG00000082556.10	OPRK1	8	53225716	53251697	-	25982	NA	NA	NA	0	0	0	0	0	0	0	0	0	0	0	0
ENSG00000082641.15	NFE2L1	17	48048329	48061487	+	13159	-0.53613676	0.004688314	0.469094034	12348.82746	10759.13454	10621.82028	9395.358618	7219.116592	6647.593198	13496	11498	9818	8389	7468	6858
ENSG00000082684.14	SEMA5B	3	122909193	123028605	-	119413	0.009893444	0.974286063	0.998640839	258.029738	145.0396464	180.6726407	180.3138321	204.9347506	202.5877775	282	155	167	161	212	209
ENSG00000082701.14	GSK3B	3	119821323	120094417	-	273095	-0.0360537	0.852464762	0.998640839	12855.73695	9438.80589	8674.450496	10346.20609	10196.47052	9663.146193	14050	10087	8018	9238	10548	9969
ENSG00000082781.11	ITGB5	3	124761948	124901418	-	139471	-0.309063231	0.046654438	0.998640839	12400.98241	13535.4741	14829.22087	10394.36445	11482.14607	11026.97874	13553	14465	13707	9281	11878	11376
ENSG00000082805.19	ERC1	12	990509	1495933	+	505425	0.038512212	0.822511625	0.998640839	1785.163187	1955.695877	1954.942884	2188.405142	1767.078887	1895.019642	1951	2090	1807	1954	1828	1955
ENSG00000082898.16	XPO1	2	61477849	61538626	-	60778	-0.23631556	0.142989929	0.998640839	10414.51942	12974.96604	12045.56396	9788.465171	9712.167167	10580.12245	11382	13866	11134	8740	10047	10915
ENSG00000082929.8	LINC01587	4	5524569	5527801	+	3233	NA	NA	NA	0	0	0	0	0	0	0	0	0	0	0	0
ENSG00000082996.19	RNF13	3	149812708	149962139	+	149432	0.305369005	0.224184729	0.998640839	520.6344713	961.0046247	716.19933	845.571076	967.6400253	902.4364636	569	1027	662	755	1001	931
ENSG00000083067.22	TRPM3	9	70529063	71446904	-	917842	-3.910632255	0.320625377	0.998640839	0	8.421656886	0	0	0	0	0	9	0	0	0	0
ENSG00000083093.9	PALB2	16	23603160	23641310	-	38151	-0.145503152	0.506136228	0.998640839	807.0291805	1212.718592	1180.322461	940.7678196	909.6396242	1042.018473	882	1296	1091	840	941	1075
ENSG00000083097.14	DOPEY1	6	83067666	83171350	+	103685	-0.266244195	0.224860701	0.998640839	1177.603804	874.9165765	871.9889124	908.2889306	841.0058162	683.3702544	1287	935	806	811	870	705
ENSG00000083099.10	LYRM2	6	89568144	89638753	-	70610	0.026512715	0.913382929	0.998640839	746.6392418	1146.281076	1245.234787	1156.920426	891.2728305	1147.6743	816	1225	1151	1033	922	1184
ENSG00000083123.14	BCKDHB	6	80106647	80346270	+	239624	0.009286407	0.965291289	0.998640839	561.8094295	808.4790611	740.0005162	688.7764394	684.4047332	750.2533006	614	864	684	615	708	774
ENSG00000083168.9	KAT6A	8	41929479	42051990	-	122512	-0.490973764	0.073697942	0.998640839	5080.989841	4339.960515	3796.289198	3844.828482	1846.346102	3714.432361	5553	4638	3509	3433	1910	3832
ENSG00000083223.17	ZCCHC6	9	86287733	86354454	-	66722	-0.192788956	0.293032475	0.998640839	2357.952606	2024.940611	1746.141569	1749.38016	1726.478607	1887.265086	2577	2164	1614	1562	1786	1947
ENSG00000083290.19	ULK2	17	19770829	19867936	-	97108	1.038835182	0.568636114	0.998640839	1.829998142	0	8.654976798	0	13.53342693	7.754556078	2	0	8	0	14	8
ENSG00000083307.10	GRHL2	8	101492432	101669726	+	177295	-0.146016654	0.964928676	0.998640839	0	0	5.409360499	0	4.83336676	0	0	0	5	0	5	0
ENSG00000083312.17	TNPO1	5	72816312	72916733	+	100422	-0.075408346	0.618876301	0.998640839	16743.568	16570.07779	15374.48441	15671.62393	14094.09747	16443.53616	18299	17708	14211	13993	14580	16964
ENSG00000083444.16	PLOD1	1	11934205	11975538	+	41334	-0.018138389	0.906219799	0.998640839	11391.73843	9675.548022	11025.35857	10720.2733	10932.10894	10039.24216	12450	10340	10191	9572	11309	10357
ENSG00000083454.21	P2RX5	17	3672199	3696404	-	24206	0.12344185	0.678435403	0.998640839	194.8948021	291.950772	360.2634092	362.8675876	261.9684784	297.5810895	213	312	333	324	271	307
ENSG00000083457.11	ITGAE	17	3714628	3801243	-	86616	0.229685068	0.311196249	0.998640839	528.869463	727.0697112	716.19933	900.4491988	750.1385211	662.0452252	578	777	662	804	776	683
ENSG00000083520.14	DIS3	13	72752169	72782096	-	29928	-0.230793389	0.372508775	0.998640839	6811.253084	4036.780867	3570.177929	3518.91963	4715.432611	4052.72487	7444	4314	3300	3142	4878	4181
ENSG00000083535.15	PIBF1	13	72782059	73016461	+	234403	0.008488451	0.969860034	0.998640839	643.2443468	548.3434372	526.8717126	652.9376653	462.0698622	614.5485692	703	586	487	583	478	634
ENSG00000083544.13	TDRD3	13	60396457	60573878	+	177422	0.062167933	0.81647891	0.998640839	263.5197324	430.4402408	430.5850957	440.1449442	374.1025872	359.6175381	288	460	398	393	387	371
ENSG00000083622.8	AC000061.1	7	117604791	117647415	-	42625	NA	NA	NA	0	0	0	0	0	0	0	0	0	0	0	0
ENSG00000083635.7	NUFIP1	13	44939249	44989483	-	50235	0.304530141	0.254700513	0.998640839	303.7796915	341.5449737	381.9008512	556.6209599	336.4023265	376.0959698	332	365	353	497	348	388
ENSG00000083642.18	PDS5B	13	32586427	32778019	+	191593	-0.415396259	0.010225293	0.627106467	1581.118394	1451.332203	1448.626742	1114.361882	1104.907641	1140.889063	1728	1551	1339	995	1143	1177
ENSG00000083720.12	OXCT1	5	41730065	41870519	-	140455	-0.277778143	0.249442742	0.998640839	1984.632985	3415.449737	3451.171998	2702.467558	2157.614922	2440.746526	2169	3650	3190	2413	2232	2518
ENSG00000083750.12	RRAGB	X	55717739	55758774	+	41036	0.349561422	0.084371493	0.998640839	447.4345457	450.0907736	386.2283396	538.7015729	587.737398	509.8620621	489	481	357	481	608	526
ENSG00000083782.7	EPYC	12	90963679	91005026	-	41348	2.437492529	0.542150619	0.998640839	0	0	0	0	2.900020056	0	0	0	0	0	3	0
ENSG00000083799.17	CYLD	16	50742050	50801935	+	59886	-0.555918753	0.120216973	0.998640839	2730.357227	1165.931609	884.9713776	901.5691605	1246.041951	1105.024241	2984	1246	818	805	1289	1140
ENSG00000083807.9	SLC27A5	19	58479512	58512413	-	32902	0.286570228	0.353499973	0.998640839	202.2147947	200.248286	326.7253741	344.9482005	320.9355528	222.9434872	221	214	302	308	332	230
ENSG00000083812.11	ZNF324	19	58467045	58475436	+	8392	0.860433796	0.007576782	0.559293347	169.2748281	417.3398857	288.8598506	570.0605002	464.9698823	554.4507596	185	446	267	509	481	572
ENSG00000083814.13	ZNF671	19	57719751	57727624	-	7874	NA	NA	NA	0	0	0	0	0	0	0	0	0	0	0	0
ENSG00000083817.8	ZNF416	19	57571566	57578927	-	7362	0.315869457	0.174524612	0.998640839	256.1997398	236.7421325	262.8949202	288.950116	352.8357735	298.550409	280	253	243	258	365	308
ENSG00000083828.15	ZNF586	19	57769655	57819939	+	50285	-0.24349984	0.484487069	0.998640839	795.1341926	328.4446186	341.8715835	395.3464766	472.7032691	370.2800527	869	351	316	353	489	382
ENSG00000083838.15	ZNF446	19	58474017	58481230	+	7214	-0.103555706	0.68165212	0.998640839	225.0897714	254.5211859	292.1054669	271.030729	224.2682176	222.9434872	246	272	270	242	232	230
ENSG00000083844.10	ZNF264	19	57191500	57222846	+	31347	0.232496415	0.783906762	0.998640839	195.8098012	712.0978767	696.7256322	164.6343684	816.8389824	903.4057831	214	761	644	147	845	932
ENSG00000083845.8	RPS5	19	58386400	58394806	+	8407	0.131485265	0.579357138	0.998640839	8493.021376	7713.301968	6847.168519	8616.985243	10826.74154	5810.101142	9282	8243	6329	7694	11200	5994
ENSG00000083857.13	FAT1	4	186587783	186726722	-	138940	-0.312472479	0.059028694	0.998640839	13945.50084	17576.93366	16123.1399	13813.60748	12365.68552	12188.22352	15241	18784	14903	12334	12792	12574
ENSG00000083896.12	YTHDC1	4	68310387	68350089	-	39703	0.038332323	0.873285274	0.998640839	5409.474507	3409.835299	2939.446495	4074.420628	3763.259359	4238.834216	5912	3644	2717	3638	3893	4373
ENSG00000083937.8	CHMP2B	3	87227271	87255548	+	28278	-0.145880118	0.49795845	0.998640839	1496.93848	1099.494093	1206.287391	1254.357093	1251.841991	931.5160489	1636	1175	1115	1120	1295	961
ENSG00000084070.11	SMAP2	1	40344850	40423326	+	78477	0.090310656	0.611044283	0.998640839	1465.828512	1202.425455	1237.661682	1458.19012	1295.342292	1405.513289	1602	1285	1144	1302	1340	1450
ENSG00000084072.16	PPIE	1	39692182	39763914	+	71733	0.15440901	0.360119485	0.998640839	1272.763708	1447.589245	1478.91916	1627.304336	1582.444277	1463.67246	1391	1547	1367	1453	1637	1510
ENSG00000084073.8	ZMPSTE24	1	40258107	40294184	+	36078	-0.175468269	0.413239278	0.998640839	2760.552197	4298.78797	3808.189791	3186.291008	2813.019454	3623.316328	3017	4594	3520	2845	2910	3738
ENSG00000084090.13	STARD7	2	96184859	96208825	-	23967	-0.107960775	0.656146393	0.998640839	7467.307417	7688.036997	7480.063697	4496.646185	7831.987497	8673.470973	8161	8216	6914	4015	8102	8948
ENSG00000084092.6	NOA1	4	56963370	56978823	-	15454	-0.173972217	0.446919278	0.998640839	1948.948021	1398.930783	1241.98917	1444.75058	1482.876922	1141.858383	2130	1495	1148	1290	1534	1178
ENSG00000084093.16	REST	4	56907876	56966678	+	58803	-0.934843805	0.358581816	0.998640839	4783.615142	3612.890804	565.8191082	3050.775644	528.7703235	1108.901519	5228	3861	523	2724	547	1144
ENSG00000084110.10	HAL	12	95972662	95996365	-	23704	-0.244619017	0.719488654	0.998640839	29.27997027	38.36532581	28.12867459	8.95969352	40.60028078	31.01822431	32	41	26	8	42	32
ENSG00000084112.14	SSH1	12	108778192	108857590	-	79399	0.049888495	0.748865047	0.998640839	3400.136547	3577.332697	3996.435536	3888.506988	3780.659479	3690.199374	3716	3823	3694	3472	3911	3807
ENSG00000084207.15	GSTP1	11	67583595	67586660	+	3066	6.864531364	0.079234086	0.998640839	0	0	0	62.71785464	0	0	0	0	0	56	0	0
ENSG00000084234.16	APLP2	11	130069837	130144811	+	74975	-0.144468287	0.407236402	0.998640839	23617.95602	18695.14255	18084.57402	16867.74301	19234.86636	18540.17426	25812	19979	16716	15061	19898	19127
ENSG00000084444.13	FAM234B	12	13044284	13142521	+	98238	0.444050669	0.069863784	0.998640839	398.9395949	445.4120753	281.2867459	508.4626073	550.0371372	473.9972403	436	476	260	454	569	489
ENSG00000084453.16	SLCO1A2	12	21264600	21419594	-	154995	NA	NA	NA	0	0	0	0	0	0	0	0	0	0	0	0
ENSG00000084463.7	WBP11	12	14784579	14803540	-	18962	-0.145807609	0.485706972	0.998640839	11652.51317	7939.750964	7389.186441	7975.247195	8534.759024	7878.628975	12735	8485	6830	7121	8829	8128
ENSG00000084623.11	EIF3I	1	32221928	32231604	+	9677	0.218505359	0.16069746	0.998640839	8525.046343	7209.874034	8294.713389	9684.308734	9441.498628	8833.408693	9317	7705	7667	8647	9767	9113
ENSG00000084628.9	NKAIN1	1	31179745	31239554	-	59810	-0.217648276	0.614804568	0.998640839	65.8799331	66.43751543	56.25734919	62.71785464	38.66693408	61.06712912	72	71	52	56	40	63
ENSG00000084636.17	COL16A1	1	31652247	31704319	-	52073	0.253656235	0.283454338	0.998640839	710.039279	1084.522259	1142.456937	1310.355177	1008.240306	1182.569802	776	1159	1056	1170	1043	1220
ENSG00000084652.15	TXLNA	1	32179686	32198285	+	18600	-0.001888815	0.990295047	0.998640839	10255.30959	8554.531917	8817.257613	9381.919077	9184.363517	9025.333956	11208	9142	8150	8377	9501	9311
ENSG00000084674.14	APOB	2	21001429	21044073	-	42645	-0.844531662	0.629597327	0.998640839	290.9697045	173.111836	269.3861528	0	243.6016847	164.7843167	318	185	249	0	252	170
ENSG00000084676.15	NCOA1	2	24491914	24770702	+	278789	-0.048708504	0.784712647	0.998640839	760.3642279	803.8003628	748.655493	696.6161712	752.0718678	787.0874419	831	859	692	622	778	812
ENSG00000084693.15	AGBL5	2	27042364	27070622	+	28259	0.122453964	0.426992167	0.998640839	2653.497306	2766.982157	2763.101343	3200.85051	2875.853222	2832.351608	2900	2957	2554	2858	2975	2922
ENSG00000084710.13	EFR3B	2	25042130	25159137	+	117008	0.195723218	0.52692482	0.998640839	200.3847965	394.882134	435.9944562	365.1075109	410.8361746	404.2062356	219	422	403	326	425	417
ENSG00000084731.14	KIF3C	2	25926596	25982749	-	56154	-0.079271225	0.800892287	0.998640839	360.5096339	723.3267525	796.2578654	713.4155965	463.0365356	602.9167351	394	773	736	637	479	622
ENSG00000084733.10	RAB10	2	26034107	26137454	+	103348	-0.055448013	0.776501987	0.998640839	5631.819281	8396.391915	6867.724089	6794.807573	6141.275805	7171.995053	6155	8973	6348	6067	6353	7399
ENSG00000084734.8	GCKR	2	27496842	27523684	+	26843	0.398268892	0.909703975	0.998640839	3.659996283	0	0	0	4.83336676	0	4	0	0	0	5	0
ENSG00000084754.10	HADHA	2	26190635	26244726	-	54092	0.030815422	0.826151764	0.998640839	9776.765072	9958.141398	10164.18838	10408.92395	10270.90436	9864.764651	10685	10642	9395	9294	10625	10177
ENSG00000084764.10	MAPRE3	2	26970612	27027196	+	56585	0.305727751	0.076292468	0.998640839	769.5142186	788.8285283	867.661424	999.0058275	977.3067588	1021.662763	841	843	802	892	1011	1054
ENSG00000084774.13	CAD	2	27217390	27243943	+	26554	0.066508733	0.762147411	0.998640839	6172.583732	9817.78045	10092.78482	9955.339463	8384.924655	8972.990702	6746	10492	9329	8889	8674	9257
ENSG00000085063.14	CD59	11	33698261	33736445	-	38185	0.093311953	0.721699523	0.998640839	2448.537514	1891.129841	1352.340125	2223.123955	2336.449492	1514.077074	2676	2021	1250	1985	2417	1562
ENSG00000085117.11	CD82	11	44564427	44620363	+	55937	-4.81E-06	0.999986119	0.999986119	402.5995912	638.174444	605.8483758	484.9434118	447.5697619	713.4191592	440	682	560	433	463	736
ENSG00000085185.15	BCORL1	X	129981107	130058083	+	76977	-0.300276364	0.249088351	0.998640839	899.4440867	570.8011889	558.2460035	598.0595425	597.4041315	452.6722111	983	610	516	534	618	467
ENSG00000085224.21	ATRX	X	77504878	77786269	-	281392	-0.222086779	0.281164988	0.998640839	6556.883342	9253.529438	6803.893635	6928.083014	5384.37057	7076.032421	7166	9889	6289	6186	5570	7300
ENSG00000085231.13	AK6	5	69350984	69370013	-	19030	0.272951122	0.275395476	0.998640839	960.7490244	1063.935987	642.6320272	1048.284142	889.3394838	1286.286989	1050	1137	594	936	920	1327
ENSG00000085265.10	FCN1	9	134905890	134917963	-	12074	4.171667558	0.200537329	0.998640839	0	0	0	0	7.733386815	1.93863902	0	0	0	0	8	2
ENSG00000085274.15	MYNN	3	169772831	169789716	+	16886	0.045997416	0.794476952	0.998640839	990.0289947	986.2695953	843.8602378	988.9261723	941.5398448	981.9206634	1082	1054	780	883	974	1013
ENSG00000085276.17	MECOM	3	169083499	169663618	-	580120	-0.245435339	0.589572473	0.998640839	120.7798774	449.1550339	420.8482468	372.9472428	164.3344698	298.550409	132	480	389	333	170	308
ENSG00000085365.17	SCAMP1	5	78360583	78479071	+	118489	-0.046527096	0.891420136	0.998640839	924.1490616	1268.862971	1430.234916	1448.110465	553.9038307	1506.322518	1010	1356	1322	1293	573	1554
ENSG00000085377.13	PREP	6	105277565	105403084	-	125520	-0.08347151	0.662746089	0.998640839	998.2639863	1366.179895	1218.187984	1162.520234	1102.007621	1116.656075	1091	1460	1126	1038	1140	1152
ENSG00000085382.11	HACE1	6	104728093	104859919	-	131827	-0.354094018	0.161843779	0.998640839	325.7396692	278.8504169	297.5148274	189.2735256	264.8684984	251.053753	356	298	275	169	274	259
ENSG00000085415.15	SEH1L	18	12947133	12987536	+	40404	0.092256824	0.646810602	0.998640839	3021.326932	2227.060377	2083.685664	2401.197863	2824.619534	2590.99105	3302	2380	1926	2144	2922	2673
ENSG00000085433.15	WDR47	1	108970214	109042113	-	71900	-0.4029931	0.26903344	0.998640839	1178.518803	479.0987028	401.374549	479.3436033	548.1037905	530.2177718	1288	512	371	428	567	547
ENSG00000085449.14	WDFY1	2	223855716	223945387	-	89672	-0.106947225	0.598719742	0.998640839	1446.613531	1213.654331	1036.433472	1014.685291	1171.608103	1246.54489	1581	1297	958	906	1212	1286
ENSG00000085465.12	OVGP1	1	111414314	111427777	-	13464	-0.651576019	0.239628048	0.998640839	155.549842	65.50177578	42.19301189	36.95873577	73.46717475	57.18985108	170	70	39	33	76	59
ENSG00000085491.15	SLC25A24	1	108134036	108200849	-	66814	-0.449150734	0.06776301	0.998640839	1636.933338	2153.136944	2133.451781	996.7659041	1606.611111	1734.112603	1789	2301	1972	890	1662	1789
ENSG00000085511.19	MAP3K4	6	160991727	161117385	+	125659	-0.171649541	0.375284233	0.998640839	1293.808686	1060.193028	981.2579944	916.1286624	1058.50732	986.7672609	1414	1133	907	818	1095	1018
ENSG00000085514.15	PILRA	7	100367530	100400099	+	32570	-0.24274562	0.689220499	0.998640839	50.3249489	60.82307751	64.91232598	15.67946366	44.46697419	88.20807539	55	65	60	14	46	91
ENSG00000085552.16	IGSF9	1	159927039	159945604	-	18566	-0.317379941	0.708992676	0.998640839	15.5549842	12.1646155	40.02926769	5.59980845	29.00020056	19.3863902	17	13	37	5	30	20
ENSG00000085563.14	ABCB1	7	87503633	87713323	-	209691	3.171853761	0.423418405	0.998640839	0	0	0	0	4.83336676	0	0	0	0	0	5	0
ENSG00000085644.13	ZNF213	16	3129777	3142805	+	13029	0.151170877	0.60953198	0.998640839	259.8597361	537.1145614	407.8657816	495.023067	464.0032089	379.0039283	284	574	377	442	480	391
ENSG00000085662.13	AKR1B1	7	134442350	134459284	-	16935	0.05803505	0.781040535	0.998640839	18520.49619	25438.08249	30341.10304	26387.41738	23772.43107	27188.44293	20241	27185	28045	23561	24592	28049
ENSG00000085719.12	CPNE3	8	86514427	86561498	+	47072	0.048058982	0.810325859	0.998640839	1253.548727	1821.885106	1710.43979	1575.786098	1721.64524	1649.781806	1370	1947	1581	1407	1781	1702
ENSG00000085721.12	RRN3	16	15060022	15094317	-	34296	0.032576311	0.85368492	0.998640839	2916.102039	2664.986535	2205.937211	2532.233381	2690.251938	2743.174213	3187	2848	2039	2261	2783	2830
ENSG00000085733.15	CTTN	11	70398404	70436584	+	38181	-0.115864203	0.487768145	0.998640839	8367.666503	6532.398525	7257.198045	6882.164585	7122.449257	6443.066781	9145	6981	6708	6145	7368	6647
ENSG00000085741.12	WNT11	11	76186325	76210736	-	24412	0.165983412	0.635952871	0.998640839	141.824856	255.4569255	374.3277465	295.6698862	312.2354927	256.8696701	155	273	346	264	323	265
ENSG00000085760.14	MTIF2	2	55236595	55269347	-	32753	-0.085101196	0.683421229	0.998640839	1655.233319	2607.906416	2264.358305	2000.251578	2003.913859	2148.981353	1809	2787	2093	1786	2073	2217
ENSG00000085788.13	DDHD2	8	38225218	38275558	+	50341	-0.222271108	0.233546543	0.998640839	2984.726969	2489.06748	2303.3057	2484.075028	1990.380432	2193.570051	3262	2660	2129	2218	2059	2263
ENSG00000085831.15	TTC39A	1	51287258	51345116	-	57859	0.355946099	0.550637866	0.998640839	22.87497677	26.20071031	17.3099536	27.99904225	28.03352721	29.07958529	25	28	16	25	29	30
ENSG00000085832.16	EPS15	1	51354263	51519328	-	165066	-0.002887935	0.985304141	0.998640839	1551.838424	1533.677293	1477.837288	1468.269776	1555.377423	1530.555506	1696	1639	1366	1311	1609	1579
ENSG00000085840.12	ORC1	1	52372829	52404459	-	31631	-0.280256975	0.079703777	0.998640839	2392.72257	2369.292804	2367.136154	2042.810123	2056.11422	1771.916064	2615	2532	2188	1824	2127	1828
ENSG00000085871.8	MGST2	4	139665768	139740745	+	74978	0.051828737	0.791890502	0.998640839	659.7143301	606.3592958	638.3045388	749.2543706	591.6040914	633.9349594	721	648	590	669	612	654
ENSG00000085872.14	CHERP	19	16517889	16542530	-	24642	-0.083291605	0.683094907	0.998640839	14146.80063	9734.499621	9445.825303	10348.44602	11320.71162	9789.157729	15461	10403	8731	9240	11711	10099
ENSG00000085978.21	ATG16L1	2	233210051	233295674	+	85624	-0.350403994	0.197085465	0.998640839	3007.601946	1608.536465	1833.773209	1309.235216	2009.713899	1739.92852	3287	1719	1695	1169	2079	1795
ENSG00000085982.13	USP40	2	233475520	233566782	-	91263	0.072731502	0.779582816	0.998640839	678.9293106	1213.654331	1195.46867	1135.641154	915.4396643	1196.140275	742	1297	1105	1014	947	1234
ENSG00000085998.13	POMGNT1	1	46188682	46220305	-	31624	0.286019267	0.119098331	0.998640839	2998.451955	2602.291978	3421.961451	3992.663425	3248.022462	3759.990378	3277	2781	3163	3565	3360	3879
ENSG00000085999.11	RAD54L	1	46247688	46278473	+	30786	-0.323447116	0.133677812	0.998640839	1953.523016	1299.742379	1332.866427	1217.398357	1165.808062	1282.409711	2135	1389	1232	1087	1206	1323
ENSG00000086015.20	MAST2	1	45786987	46036124	+	249138	-0.024995681	0.88429063	0.998640839	3337.916611	4365.225486	4060.26599	3920.985877	3920.827115	3719.278959	3648	4665	3753	3501	4056	3837
ENSG00000086061.15	DNAJA1	9	33025211	33039907	+	14697	-0.134572417	0.535930883	0.998640839	14597.89518	9426.641274	9047.69637	9687.668619	10690.4406	9749.415629	15954	10074	8363	8650	11059	10058
ENSG00000086062.12	B4GALT1	9	33104082	33167356	-	63275	0.031666544	0.831830427	0.998640839	26892.73769	30910.28799	28966.0436	30252.40517	27914.62638	30527.74864	29391	33033	26774	27012	28877	31494
ENSG00000086065.13	CHMP5	9	33264879	33282069	+	17191	0.237150188	0.118963681	0.998640839	2310.372654	2312.212685	2498.042678	2876.06162	2822.686188	2693.738918	2525	2471	2309	2568	2920	2779
ENSG00000086102.18	NFX1	9	33290511	33371157	+	80647	0.217826919	0.279339055	0.998640839	1972.737997	2922.314939	2779.329424	3179.571238	2797.55268	2947.700629	2156	3123	2569	2839	2894	3041
ENSG00000086159.12	AQP6	12	49967194	49977139	+	9946	-1.285831247	0.138132733	0.998640839	19.21498049	28.07218962	9.736848898	8.95969352	5.800040112	8.723875588	21	30	9	8	6	9
ENSG00000086189.9	DIMT1	5	62387254	62403939	-	16686	0.138715685	0.492879525	0.998640839	656.0543338	870.2378782	695.6437601	882.5298117	767.5386414	796.780637	717	930	643	788	794	822
ENSG00000086200.16	IPO11	5	62403972	62628582	+	224611	-0.311975887	0.147957047	0.998640839	729.2542595	928.2537368	922.8369011	795.1727999	580.0040112	703.7259641	797	992	853	710	600	726
ENSG00000086205.16	FOLH1	11	49146635	49208670	-	62036	NA	NA	NA	0	0	0	0	0	0	0	0	0	0	0	0
ENSG00000086232.12	EIF2AK1	7	6022244	6059230	-	36987	0.028410674	0.880415533	0.998640839	7389.532496	10705.79738	9949.977701	9898.221416	9009.39564	9695.133737	8076	11441	9197	8838	9320	10002
ENSG00000086288.11	NME8	7	37848597	37900401	+	51805	2.85092842	0.473356606	0.998640839	0	0	0	0	3.866693408	0	0	0	0	0	4	0
ENSG00000086289.11	EPDR1	7	37683843	37951941	+	268099	-2.71311875	0.495101489	0.998640839	3.659996283	0	0	0	0	0	4	0	0	0	0	0
ENSG00000086300.15	SNX10	7	26291895	26374329	+	82435	-0.524122076	0.099899389	0.998640839	260.7747352	611.9737337	472.7781076	309.1094264	284.2019655	342.169787	285	654	437	276	294	353
ENSG00000086475.14	SEPHS1	10	13317424	13348298	-	30875	-0.039195837	0.874453478	0.998640839	1350.538629	2222.381678	2377.954875	1593.705485	2086.081093	2110.208573	1476	2375	2198	1423	2158	2177
ENSG00000086504.15	MRPL28	16	367384	370527	-	3144	0.295120789	0.053046283	0.998640839	1744.903228	1849.957296	1886.784942	2224.243916	2248.482217	2252.698541	1907	1977	1744	1986	2326	2324
ENSG00000086506.2	HBQ1	16	180453	181181	+	729	-0.037899844	0.976629689	0.998640839	11.89498792	11.22887585	10.818721	0	3.866693408	29.07958529	13	12	10	0	4	30
ENSG00000086544.2	ITPKC	19	40717103	40740860	+	23758	-0.269092006	0.448531002	0.998640839	655.1393347	288.2078134	294.2692111	295.6698862	434.036335	297.5810895	716	308	272	264	449	307
ENSG00000086548.8	CEACAM6	19	41750977	41772208	+	21232	NA	NA	NA	0	0	0	0	0	0	0	0	0	0	0	0
ENSG00000086570.12	FAT2	5	151504093	151568944	-	64852	-0.041196072	0.963168299	0.998640839	11.89498792	23.39349135	30.29241879	3.35988507	19.33346704	40.71141941	13	25	28	3	20	42
ENSG00000086589.11	RBM22	5	150690794	150701107	-	10314	-0.103572369	0.612874917	0.998640839	5316.144602	3609.147845	3562.604824	3749.631738	3875.393468	3998.442978	5810	3857	3293	3348	4009	4125
ENSG00000086598.10	TMED2	12	123584531	123598577	+	14047	0.360720154	0.067562306	0.998640839	5701.359211	7186.480543	5429.916069	7126.316234	7072.182243	9322.915045	6231	7680	5019	6363	7316	9618
ENSG00000086619.13	ERO1B	1	236215555	236281985	-	66431	0.111897587	0.665842172	0.998640839	925.9790597	557.7008338	530.1173289	683.1766309	712.4382604	781.2715249	1012	596	490	610	737	806
ENSG00000086666.18	ZFAND6	15	80059568	80138393	+	78826	0.137767036	0.525081939	0.998640839	1310.278669	1001.24143	998.567948	1425.711231	1209.308363	1008.09229	1432	1070	923	1273	1251	1040
ENSG00000086696.10	HSD17B2	16	82035004	82098534	+	63531	NA	NA	NA	0	0	0	0	0	0	0	0	0	0	0	0
ENSG00000086712.12	TXLNG	X	16786427	16844519	+	58093	-0.271952614	0.145126532	0.998640839	5472.609443	4789.115549	3783.306733	3863.867831	3851.226634	3917.989459	5981	5118	3497	3450	3984	4042
ENSG00000086717.18	PPEF1	X	18675909	18827921	+	152013	-0.051527382	0.951130868	0.998640839	3.659996283	62.69455682	27.04680249	29.11900394	25.13350715	35.86482186	4	67	25	26	26	37
ENSG00000086730.16	LAT2	7	74199652	74229834	+	30183	0.522348608	0.195051882	0.998640839	118.0348801	74.85917232	54.09360499	138.8752496	117.9341489	98.87059	129	80	50	124	122	102
ENSG00000086758.15	HUWE1	X	53532096	53686729	-	154634	0.049167341	0.742593453	0.998640839	37302.68212	34933.9685	34160.11155	39318.49505	36909.52192	33858.33048	40768	37333	31575	35107	38182	34930
ENSG00000086827.8	ZW10	11	113733187	113773811	-	40625	-0.162536591	0.344432163	0.998640839	1032.118952	1146.281076	1050.497809	1019.165138	955.0732717	911.1603392	1128	1225	971	910	988	940
ENSG00000086848.14	ALG9	11	111782195	111871581	-	89387	-0.171987025	0.461779012	0.998640839	596.5793942	762.627818	701.0531206	691.0163627	671.8379796	466.2426842	652	815	648	617	695	481
ENSG00000086967.9	MYBPC2	19	50432903	50466321	+	33419	NA	NA	NA	0	0	0	0	0	0	0	0	0	0	0	0
ENSG00000086991.12	NOX4	11	89324356	89498187	-	173832	-0.573008045	0.850605768	0.998640839	8.234991638	0	0	5.59980845	0	0	9	0	0	5	0	0
ENSG00000087008.15	ACOX3	4	8366282	8440723	-	74442	0.601535242	0.083530492	0.998640839	68.62493031	127.2605929	128.7427799	165.7543301	157.5677564	168.6615947	75	136	119	148	163	174
ENSG00000087053.18	MTMR2	11	95832882	95925315	-	92434	-0.328606708	0.041064888	0.998640839	3513.596432	3757.93045	3206.668904	2927.579858	2594.551277	2822.658412	3840	4016	2964	2614	2684	2912
ENSG00000087074.7	PPP1R15A	19	48872392	48876057	+	3666	-0.275535828	0.722477413	0.998640839	7343.782543	1435.424629	1489.737881	2584.871581	3325.356331	2573.543298	8026	1534	1377	2308	3440	2655
ENSG00000087076.8	HSD17B14	19	48813017	48836678	-	23662	0.865307809	0.01271409	0.690724325	116.204882	80.47361024	70.32168648	135.5153645	191.4013237	159.9377191	127	86	65	121	198	165
ENSG00000087077.13	TRIP6	7	100867138	100873454	+	6317	0.16824515	0.402574594	0.998640839	2389.062574	1717.082265	1637.954359	2155.926253	2204.015242	2095.66878	2611	1835	1514	1925	2280	2162
ENSG00000087085.13	ACHE	7	100889994	100896974	-	6981	-0.597680713	0.849363316	0.998640839	7.319992567	0	0	0	4.83336676	0	8	0	0	0	5	0
ENSG00000087086.14	FTL	19	48965301	48966878	+	1578	0.136459633	0.504492572	0.998640839	32945.45655	21140.23026	22636.00994	27498.41937	29027.26741	27807.8381	36006	22592	20923	24553	30028	28688
ENSG00000087087.19	SRRT	7	100875111	100888664	+	13554	-0.188359289	0.351335139	0.998640839	11036.71879	7421.351196	7539.566663	7610.139684	7967.321767	7238.878099	12062	7931	6969	6795	8242	7468
ENSG00000087088.19	BAX	19	48954815	48961798	+	6984	0.476770586	0.00897327	0.596517039	827.1591601	805.6718421	960.7024246	1114.361882	1301.142332	1192.262997	904	861	888	995	1346	1230
ENSG00000087095.12	NLK	17	28041737	28196381	+	154645	-0.21145166	0.282683001	0.998640839	834.4791526	1126.630543	963.9480409	869.0902715	785.9054351	871.4182393	912	1204	891	776	813	899
ENSG00000087111.20	PIGS	17	28553383	28571872	-	18490	0.112869576	0.446486904	0.998640839	3270.206679	3498.730566	3542.049254	3829.149018	3702.358938	3618.46973	3574	3739	3274	3419	3830	3733
ENSG00000087116.14	ADAMTS2	5	179110851	179345430	-	234580	-0.332060178	0.93090685	0.998640839	3.659996283	0	0	0	0	2.907958529	4	0	0	0	0	3
ENSG00000087128.9	TMPRSS11E	4	68447449	68497604	+	50156	NA	NA	NA	0	0	0	0	0	0	0	0	0	0	0	0
ENSG00000087152.15	ATXN7L3	17	44191805	44200113	-	8309	0.0011024	0.994705848	0.999036131	3215.306735	2618.199552	2726.317691	2783.1048	2981.220617	2802.302703	3514	2798	2520	2485	3084	2891
ENSG00000087157.18	PGS1	17	78378640	78425114	+	46475	0.155410234	0.415099235	0.998640839	1311.193669	1131.309242	1130.556344	1414.511614	1443.243314	1122.471992	1433	1209	1045	1263	1493	1158
ENSG00000087191.12	PSMC5	17	63827152	63832026	+	4875	0.129183776	0.436129453	0.998640839	4437.745494	4893.91839	5467.781592	5814.841095	5030.568123	5339.981179	4850	5230	5054	5192	5204	5509
ENSG00000087206.16	UIMC1	5	176905005	177022633	-	117629	0.026746109	0.898850645	0.998640839	1278.253702	1393.316345	1547.077103	1747.140236	1164.841389	1386.126899	1397	1489	1430	1560	1205	1430
ENSG00000087237.10	CETP	16	56961850	56983845	+	21996	0.081266167	0.98225129	0.998640839	3.659996283	0	0	0	0	3.877278039	4	0	0	0	0	4
ENSG00000087245.12	MMP2	16	55389700	55506691	+	116992	-0.821841635	0.114112206	0.998640839	35.68496376	65.50177578	55.17547709	31.35892732	33.83356732	23.26366823	39	70	51	28	35	24
ENSG00000087250.8	MT3	16	56589074	56591088	+	2015	NA	NA	NA	0	0	0	0	0	0	0	0	0	0	0	0
ENSG00000087253.12	LPCAT2	16	55508998	55586670	+	77673	-0.244270359	0.235473711	0.998640839	517.8894741	659.6964561	561.4916198	491.6631819	519.10359	457.5188086	566	705	519	439	537	472
ENSG00000087258.14	GNAO1	16	56191347	56357457	+	166111	0.065251	0.806973082	0.998640839	274.4997213	453.8337322	443.5675609	361.7476259	409.8695012	453.6415306	300	485	410	323	424	468
ENSG00000087263.16	OGFOD1	16	56451490	56479100	+	27611	-0.177709864	0.297547797	0.998640839	1768.693204	1491.569008	1649.854952	1469.389737	1525.410549	1346.384799	1933	1594	1525	1312	1578	1389
ENSG00000087266.15	SH3BP2	4	2793023	2841098	+	48076	0.011652971	0.975767037	0.998640839	2559.252401	1051.771371	2076.112559	1076.283184	1532.177263	3124.11678	2797	1124	1919	961	1585	3223
ENSG00000087269.15	NOP14	4	2937933	2963385	-	25453	0.009982206	0.953078222	0.998640839	2430.237532	2088.570908	2020.937082	2279.122039	2029.047366	2277.900848	2656	2232	1868	2035	2099	2350
ENSG00000087274.16	ADD1	4	2843857	2930076	+	86220	-0.02171456	0.914030035	0.998640839	2422.002541	1640.351613	2029.592059	2040.570199	2137.314781	1823.289998	2647	1753	1876	1822	2211	1881
ENSG00000087299.11	L2HGDH	14	50237563	50312548	-	74986	0.080827522	0.634755875	0.998640839	1045.843938	1179.967704	1154.35753	1144.600847	1161.941369	1267.869919	1143	1261	1067	1022	1202	1308
ENSG00000087301.8	TXNDC16	14	52430590	52552522	-	121933	-0.234234852	0.226601709	0.998640839	1093.42389	1154.702733	874.1526566	920.6085092	829.405736	905.3444221	1195	1234	808	822	858	934
ENSG00000087302.8	C14orf166	14	51989475	52010691	+	21217	0.10370068	0.557408835	0.998640839	7793.047087	5930.717927	6049.828782	6893.364202	7512.018618	6842.426419	8517	6338	5592	6155	7771	7059
ENSG00000087303.17	NID2	14	52004803	52069228	-	64426	0.057975961	0.891570945	0.998640839	85.09491359	158.1400015	141.7252451	72.79750985	140.167636	187.0786654	93	169	131	65	145	193
ENSG00000087338.4	GMCL1	2	69829642	69881396	+	51755	-0.06083156	0.71233983	0.998640839	1692.748281	1823.756586	1526.521533	1614.984757	1617.244518	1603.254469	1850	1949	1411	1442	1673	1654
ENSG00000087365.15	SF3B2	11	66050729	66069308	+	18580	-0.228707509	0.322859584	0.998640839	22279.31238	13219.19409	13263.75194	13221.14775	14953.47008	13439.615	24349	14127	12260	11805	15469	13865
ENSG00000087448.9	KLHL42	12	27780020	27803040	+	23021	-0.470856904	0.061579117	0.998640839	1873.918097	3626.926899	3232.633834	2169.365794	1885.97971	2245.913304	2048	3876	2988	1937	1951	2317
ENSG00000087460.24	GNAS	20	58839718	58911192	+	71475	0.100620702	0.573799924	0.998640839	40032.12435	47601.0762	35071.04786	44969.82174	39650.04088	46948.99046	43751	50870	32417	40153	41017	48435
ENSG00000087470.17	DNM1L	12	32679200	32745650	+	66451	-0.207184183	0.17405636	0.998640839	5128.569792	4882.689515	4880.325042	3940.025225	4453.464132	4505.397081	5605	5218	4511	3518	4607	4648
ENSG00000087494.15	PTHLH	12	27958084	27972705	-	14622	-2.11379904	0.271726805	0.998640839	3.659996283	4.67869827	8.654976798	0	3.866693408	0	4	5	8	0	4	0
ENSG00000087495.16	PHACTR3	20	59577509	59847711	+	270203	NA	NA	NA	0	0	0	0	0	0	0	0	0	0	0	0
ENSG00000087502.17	ERGIC2	12	29337352	29381189	-	43838	-0.066983839	0.721466309	0.998640839	3240.926709	4591.674482	3776.8155	3720.512734	3440.39046	3921.866737	3542	4907	3491	3322	3559	4046
ENSG00000087510.6	TFAP2C	20	56629302	56639283	+	9982	-0.075667031	0.678793253	0.998640839	1571.053405	1376.473031	1301.492136	1275.636365	1507.043756	1249.452848	1717	1471	1203	1139	1559	1289
ENSG00000087586.17	AURKA	20	56369389	56392337	-	22949	-0.116448793	0.594955088	0.998640839	7706.122175	5255.113897	4614.184505	5194.382318	5752.673117	5266.312897	8422	5616	4265	4638	5951	5433
ENSG00000087589.16	CASS4	20	56412112	56460387	+	48276	-0.868369281	0.616651166	0.998640839	7.319992567	7.485917232	6.491232598	0	11.60008022	0	8	8	6	0	12	0
ENSG00000087842.10	PIR	X	15384799	15493564	-	108766	0.040829241	0.898291465	0.998640839	363.2546311	884.273973	784.3572723	747.0144472	567.4372576	775.4556078	397	945	725	667	587	800
ENSG00000087884.14	AAMDC	11	77821109	77918432	+	97324	0.437026697	0.111388178	0.998640839	301.9496934	255.4569255	199.0644663	279.9904225	336.4023265	408.0835136	330	273	184	250	348	421
ENSG00000087903.12	RFX2	19	5993164	6199572	-	206409	-0.378332153	0.106611745	0.998640839	1038.523945	684.9614267	685.9069112	602.5393892	667.0046128	584.4996644	1135	732	634	538	690	603
ENSG00000087995.15	METTL2A	17	62423867	62450822	+	26956	0.256811321	0.128572634	0.998640839	1090.678892	1111.658709	1086.199588	1188.279353	1380.409547	1359.955272	1192	1188	1004	1061	1428	1403
ENSG00000088002.11	SULT2B1	19	48552075	48599425	+	47351	1.150063016	0.188825163	0.998640839	3.659996283	11.22887585	17.3099536	24.63915718	35.76691402	10.66251461	4	12	16	22	37	11
ENSG00000088035.15	ALG6	1	63367590	63438562	+	70973	-0.11974592	0.684824042	0.998640839	393.4496005	832.8082921	730.2636673	618.2188529	501.7034697	680.4622959	430	890	675	552	519	702
ENSG00000088038.17	CNOT3	19	54137728	54155681	+	17954	-0.034508567	0.868750193	0.998640839	5395.749521	3684.007018	3753.014314	4157.297793	4650.665496	3722.186918	5897	3937	3469	3712	4811	3840
ENSG00000088053.11	GP6	19	55013705	55038264	-	24560	-0.333664367	0.565779139	0.998640839	69.53992939	29.00792927	34.61990719	38.07869746	23.20016045	44.58869745	76	31	32	34	24	46
ENSG00000088179.8	PTPN4	2	119759631	119983818	+	224188	-0.21274091	0.334114859	0.998640839	888.4640978	1352.1438	1166.258124	907.1689689	921.2397044	1110.840158	971	1445	1078	810	953	1146
ENSG00000088205.12	DDX18	2	117814650	117832379	+	17730	0.119086898	0.422818327	0.998640839	4869.625055	5104.459813	4802.430251	5021.908218	5411.437424	5614.298601	5322	5455	4439	4484	5598	5792
ENSG00000088247.17	KHSRP	19	6413348	6424794	-	11447	-0.041670642	0.813829508	0.998640839	14737.89003	10793.75691	12240.30094	11444.88851	12462.35285	12789.20161	16107	11535	11314	10219	12892	13194
ENSG00000088256.8	GNA11	19	3094410	3124004	+	29595	-0.105685037	0.751729761	0.998640839	1506.088471	2094.185346	3196.932055	3060.855299	1284.708885	1971.595883	1646	2238	2955	2733	1329	2034
ENSG00000088280.18	ASAP3	1	23428563	23484568	-	56006	0.283601539	0.224874431	0.998640839	266.2647296	224.577517	270.4680249	283.3503076	317.0688594	325.6913553	291	240	250	253	328	336
ENSG00000088298.12	EDEM2	20	35115357	35147364	-	32008	0.431836201	0.086358558	0.998640839	735.659253	1172.481786	1432.39866	1567.946366	1437.443274	1499.537282	804	1253	1324	1400	1487	1547
ENSG00000088305.18	DNMT3B	20	32762385	32809356	+	46972	0.298525481	0.22776242	0.998640839	384.2996098	670.9253319	579.8834455	670.8570523	666.0379395	673.6770593	420	717	536	599	689	695
ENSG00000088320.3	REM1	20	31475293	31484905	+	9613	NA	NA	NA	0	0	0	0	0	0	0	0	0	0	0	0
ENSG00000088325.15	TPX2	20	31739271	31801805	+	62535	-0.472056338	0.066300188	0.998640839	16984.21275	10222.95572	8186.526179	8417.632062	8862.46129	8237.277194	18562	10925	7567	7516	9168	8498
ENSG00000088340.15	FER1L4	20	35558737	35607562	-	48826	0.318995786	0.210948551	0.998640839	609.3893812	394.882134	508.4798869	490.5432202	668.9379595	726.9896323	666	422	470	438	692	750
ENSG00000088356.5	PDRG1	20	31944342	31952092	-	7751	0.422376952	0.043698264	0.998640839	942.449043	661.5679354	800.5853538	1066.203529	1184.174856	972.2274683	1030	707	740	952	1225	1003
ENSG00000088367.21	EPB41L1	20	36091504	36232799	+	141296	-0.338132433	0.325643682	0.998640839	688.9943004	2140.036589	1898.685535	1401.072074	1163.874716	1174.815246	753	2287	1755	1251	1204	1212
ENSG00000088386.16	SLC15A1	13	98683801	98752654	-	68854	4.02115463	0.229102793	0.998640839	0	0	0	0	3.866693408	4.846597549	0	0	0	0	4	5
ENSG00000088387.18	DOCK9	13	98793429	99086625	-	293197	-0.138932983	0.501694455	0.998640839	1526.21845	2323.441561	2092.340641	1931.933915	1709.078486	1755.437632	1668	2483	1934	1725	1768	1811
ENSG00000088448.14	ANKRD10	13	110878540	110915069	-	36530	-0.306839436	0.120899168	0.998640839	3099.101853	2616.328073	2091.258769	2135.766943	1964.280251	2211.987121	3387	2796	1933	1907	2032	2282
ENSG00000088451.10	TGDS	13	94574051	94596257	-	22207	-0.019772818	0.938327292	0.998640839	355.0196395	567.99397	599.3571432	465.904063	497.8367762	537.0030084	388	607	554	416	515	554
ENSG00000088538.12	DOCK3	3	50675241	51384198	+	708958	0.418673048	0.244278031	0.998640839	87.8399108	144.1039067	139.5615009	222.8723763	139.2009627	134.7354119	96	154	129	199	144	139
ENSG00000088543.14	C3orf18	3	50558025	50571027	-	13003	0.376480739	0.10732199	0.998640839	333.0596618	311.6013048	400.2926769	500.6228754	476.5699625	379.0039283	364	333	370	447	493	391
ENSG00000088682.13	COQ9	16	57447425	57461275	+	13851	0.139252314	0.485962835	0.998640839	1021.138963	1306.292557	1461.609207	1485.069201	1304.042352	1383.21894	1116	1396	1351	1326	1349	1427
ENSG00000088726.15	TMEM40	3	12733525	12769457	-	35933	0.052917317	0.934688905	0.998640839	23.78997584	39.30106547	75.73104698	60.47793126	18.36679369	64.94440715	26	42	70	54	19	67
ENSG00000088727.12	KIF9	3	47228026	47283451	-	55426	-0.188648395	0.492466841	0.998640839	196.7248002	164.6901791	230.4387572	163.5144067	180.7679168	174.4775118	215	176	213	146	187	180
ENSG00000088756.12	ARHGAP28	18	6729718	6915716	+	185999	-1.036121739	0.003147113	0.372032129	118.0348801	145.0396464	169.8539197	70.55758647	57.03372776	83.36147784	129	155	157	63	59	86
ENSG00000088766.11	CRLS1	20	6006090	6040053	+	33964	0.101055544	0.569325753	0.998640839	1092.508891	1173.417526	1177.076844	1130.041345	1384.27624	1177.723204	1194	1254	1088	1009	1432	1215
ENSG00000088782.4	DEFB127	20	157470	159163	+	1694	NA	NA	NA	0	0	0	0	0	0	0	0	0	0	0	0
ENSG00000088808.16	PPP1R13B	14	103733752	103847590	-	113839	0.032778314	0.854589398	0.998640839	948.8540365	850.5873455	822.2227958	838.8513058	900.939564	942.1785635	1037	909	760	749	932	972
ENSG00000088812.17	ATRN	20	3471040	3651122	+	180083	-0.093556963	0.535834238	0.998640839	2362.527601	2525.561326	2507.779527	2279.122039	2380.916466	2271.115611	2582	2699	2318	2035	2463	2343
ENSG00000088826.17	SMOX	20	4120980	4187747	+	66768	-0.162072526	0.602775017	0.998640839	591.0893998	378.0388202	344.0353277	468.1439864	442.7363952	263.6549067	646	404	318	418	458	272
ENSG00000088827.12	SIGLEC1	20	3686970	3707128	-	20159	0.572125838	0.782892021	0.998640839	7.319992567	0	0	2.23992338	4.83336676	3.877278039	8	0	0	2	5	4
ENSG00000088832.16	FKBP1A	20	1368978	1393172	-	24195	0.423689172	0.195061099	0.998640839	2368.017595	2406.72239	4129.505805	6178.828644	2692.185285	3072.742846	2588	2572	3817	5517	2785	3170
ENSG00000088833.17	NSFL1C	20	1442162	1473842	-	31681	0.007382268	0.972402736	0.998640839	5302.419616	3311.582635	3705.411942	3879.547294	4408.030485	4095.374929	5795	3539	3425	3464	4560	4225
ENSG00000088836.12	SLC4A11	20	3227417	3239190	-	11774	-0.192754335	0.48327408	0.998640839	453.8395391	874.9165765	861.1701914	685.4165543	631.2376988	599.039457	496	935	796	612	653	618
ENSG00000088854.12	C20orf194	20	3249305	3407625	-	158321	-0.036311931	0.891314072	0.998640839	162.8698346	174.9833153	165.5264313	156.7946366	159.5011031	174.4775118	178	187	153	140	165	180
ENSG00000088876.11	ZNF343	20	2481817	2524702	-	42886	-0.054183524	0.784226012	0.998640839	613.9643765	686.832906	648.0413877	712.2956349	600.3041515	565.1132742	671	734	599	636	621	583
ENSG00000088881.20	EBF4	20	2692878	2760108	+	67231	0.595543582	0.396823595	0.998640839	29.27997027	26.20071031	8.654976798	32.47888901	45.43364754	19.3863902	32	28	8	29	47	20
ENSG00000088882.7	CPXM1	20	2794069	2800637	-	6569	NA	NA	NA	0	0	0	0	0	0	0	0	0	0	0	0
ENSG00000088888.17	MAVS	20	3846799	3876123	+	29325	0.091895942	0.690167455	0.998640839	3240.01171	5162.475671	5698.220349	5469.892894	4585.898382	4971.639766	3541	5517	5267	4884	4744	5129
ENSG00000088899.14	LZTS3	20	3162617	3173592	-	10976	0.46917189	0.062466303	0.998640839	722.849266	476.2914839	651.287004	750.3743323	1077.840787	732.8055494	790	509	602	670	1115	756
ENSG00000088926.13	F11	4	186265945	186288806	+	22862	NA	NA	NA	0	0	0	0	0	0	0	0	0	0	0	0
ENSG00000088930.7	XRN2	20	21303304	21389827	+	86524	-0.092989015	0.569107305	0.998640839	2990.216964	2820.319317	2552.136283	2411.277519	2727.952199	2701.493474	3268	3014	2359	2153	2822	2787
ENSG00000088970.15	KIZ	20	21125983	21246622	+	120640	0.041360369	0.895037315	0.998640839	825.3291619	441.6691167	402.4564211	435.6650974	652.5045126	630.0576814	902	472	372	389	675	650
ENSG00000088986.10	DYNLL1	12	120469850	120498493	+	28644	0.224361993	0.123101	0.998640839	3412.946534	3505.280744	3434.943917	4080.020437	3882.160181	4133.17839	3730	3746	3175	3643	4016	4264
ENSG00000088992.17	TESC	12	117038923	117099479	-	60557	-0.035227546	0.940743497	0.998640839	46.66495261	151.5898239	97.36848898	77.27735661	123.734189	87.23875588	51	162	90	69	128	90
ENSG00000089006.16	SNX5	20	17941597	17968980	-	27384	-0.195855787	0.236500811	0.998640839	1984.632985	2091.378127	1776.433988	1632.904144	1798.012435	1678.861391	2169	2235	1642	1458	1860	1732
ENSG00000089009.15	RPL6	12	112405190	112418838	-	13649	-0.130005624	0.378853538	0.998640839	17091.26764	16702.95282	15264.13345	15029.88588	14180.1314	15621.55322	18679	17850	14109	13420	14669	16116
ENSG00000089012.14	SIRPG	20	1629152	1657779	-	28628	-0.84230568	0.628935072	0.998640839	0	14.03609481	8.654976798	0	8.700060167	3.877278039	0	15	8	0	9	4
ENSG00000089022.13	MAPKAPK5	12	111841978	111902238	+	60261	0.00026244	0.998891949	0.999959058	1336.813643	1676.84546	1603.334452	1641.863838	1336.909246	1639.119291	1461	1792	1482	1466	1383	1691
ENSG00000089041.16	P2RX7	12	121132819	121188032	+	55214	1.448430103	0.687976498	0.998640839	0	0	2.163744199	0	5.800040112	0	0	0	2	0	6	0
ENSG00000089048.14	ESF1	20	13714322	13784886	-	70565	-0.068727673	0.734062428	0.998640839	1000.093984	1254.826876	1012.632285	956.4472833	952.1732517	1206.80279	1093	1341	936	854	985	1245
ENSG00000089050.15	RBBP9	20	18486540	18497243	-	10704	-0.06141958	0.815296197	0.998640839	286.3947092	491.2633183	377.5733628	398.7063616	354.7691202	353.8016211	313	525	349	356	367	365
ENSG00000089053.12	ANAPC5	12	121308245	121399896	-	91652	-0.079567787	0.673534267	0.998640839	3744.176198	4957.548687	5182.167358	4189.776682	4142.195313	4805.886129	4092	5298	4790	3741	4285	4958
ENSG00000089057.14	SLC23A2	20	4852356	5010293	-	157938	0.088892141	0.659833291	0.998640839	1208.713773	1790.069958	1549.240847	1696.74196	1513.810469	1626.518137	1321	1913	1432	1515	1566	1678
ENSG00000089060.11	SLC8B1	12	113298759	113359493	-	60735	0.167954371	0.377302337	0.998640839	979.0490058	1164.995869	942.3105989	1127.801422	1053.673954	1286.286989	1070	1245	871	1007	1090	1327
ENSG00000089063.14	TMEM230	20	5068232	5113103	-	44872	0.351211934	0.309664441	0.998640839	864.674122	2569.54109	2797.72125	2836.862961	2553.950996	2558.034186	945	2746	2586	2533	2642	2639
ENSG00000089091.16	DZANK1	20	18383367	18467281	-	83915	0.606353727	0.117570107	0.998640839	52.15494704	55.20863959	62.74858178	104.1564372	75.40052145	79.4841998	57	59	58	93	78	82
ENSG00000089094.18	KDM2B	12	121429097	121581015	-	151919	-0.117192525	0.520233301	0.998640839	1618.633356	1248.276698	1345.848892	1311.475139	1244.108604	1328.937048	1769	1334	1244	1171	1287	1371
ENSG00000089101.17	CFAP61	20	20052514	20360702	+	308189	4.223246269	0.264874697	0.998640839	0	0	0	10.07965521	0	0	0	0	0	9	0	0
ENSG00000089116.3	LHX5	12	113462034	113472280	-	10247	NA	NA	NA	0	0	0	0	0	0	0	0	0	0	0	0
ENSG00000089123.15	TASP1	20	13389392	13638940	-	249549	0.311379454	0.516647965	0.998640839	34.76996469	99.18840332	102.7778495	123.1957859	75.40052145	94.99331196	38	106	95	110	78	98
ENSG00000089127.12	OAS1	12	112906777	112933222	+	26446	-0.014013438	0.948310727	0.998640839	1014.73397	1319.392912	1177.076844	1420.111423	990.8401857	1067.22078	1109	1410	1088	1268	1025	1101
ENSG00000089154.10	GCN1	12	120127203	120194710	-	67508	0.033951481	0.815783654	0.998640839	14272.15551	14753.80712	15255.47848	15982.97328	15163.2382	14189.8683	15598	15767	14101	14271	15686	14639
ENSG00000089157.15	RPLP0	12	120196686	120201235	-	4550	-0.00600372	0.971821389	0.998640839	46042.75325	36573.38438	37449.00273	40772.20533	42473.69374	36321.37135	50320	39085	34615	36405	43938	37471
ENSG00000089159.16	PXN	12	120210439	120265771	-	55333	0.13666515	0.404394291	0.998640839	24680.26994	20195.13321	19843.69805	23658.07074	24932.43909	22559.94227	26973	21582	18342	21124	25792	23274
ENSG00000089163.4	SIRT4	12	120302316	120313249	+	10934	-0.732656391	0.000126215	0.060559276	2762.382195	2479.710083	1951.697268	1457.070159	1489.643635	1383.21894	3019	2650	1804	1301	1541	1427
ENSG00000089169.14	RPH3A	12	112570380	112898881	+	328502	NA	NA	NA	0	0	0	0	0	0	0	0	0	0	0	0
ENSG00000089177.18	KIF16B	20	16272104	16573434	-	301331	0.00617085	0.982426812	0.998640839	396.1945977	236.7421325	287.7779785	264.3109588	304.5021059	355.7402601	433	253	266	236	315	367
ENSG00000089195.14	TRMT6	20	5937235	5950558	-	13324	0.194113804	0.210382311	0.998640839	1891.303079	1764.804987	1808.890151	2098.808207	2158.581595	1994.859551	2067	1886	1672	1874	2233	2058
ENSG00000089199.9	CHGB	20	5911430	5925361	+	13932	NA	NA	NA	0	0	0	0	0	0	0	0	0	0	0	0
ENSG00000089220.4	PEBP1	12	118135858	118145584	+	9727	0.100656513	0.502662127	0.998640839	5692.20922	6197.403728	6486.90511	6726.48991	6281.443441	6696.059174	6221	6623	5996	6006	6498	6908
ENSG00000089225.19	TBX5	12	114353931	114408442	-	54512	NA	NA	NA	0	0	0	0	0	0	0	0	0	0	0	0
ENSG00000089234.15	BRAP	12	111642146	111685986	-	43841	-0.064403507	0.689817189	0.998640839	1473.148504	1366.179895	1342.603276	1319.314871	1374.609506	1305.67338	1610	1460	1241	1178	1422	1347
ENSG00000089248.6	ERP29	12	112013316	112023451	+	10136	0.075776592	0.603130688	0.998640839	5368.299549	5001.528451	5493.746522	5519.171208	5698.53941	5500.888218	5867	5345	5078	4928	5895	5675
ENSG00000089250.18	NOS1	12	117208142	117452170	-	244029	NA	NA	NA	0	0	0	0	0	0	0	0	0	0	0	0
ENSG00000089280.18	FUS	16	31180110	31194871	+	14762	-0.08246639	0.672131121	0.998640839	29686.22986	20173.6112	20870.39468	22871.85763	21929.95166	21999.67559	32444	21559	19291	20422	22686	22696
ENSG00000089289.15	IGBP1	X	70133449	70166324	+	32876	0.010575563	0.966638201	0.998640839	5115.759805	3006.531508	2732.808924	3970.264191	3739.092525	3226.864648	5591	3213	2526	3545	3868	3329
ENSG00000089327.14	FXYD5	19	35154730	35169883	+	15154	0.02840518	0.863521845	0.998640839	3134.786817	2613.520854	2660.323493	2738.306332	3017.954205	2819.750454	3426	2793	2459	2445	3122	2909
ENSG00000089335.20	ZNF302	19	34677639	34686397	+	8759	-0.221594683	0.675887565	0.998640839	89.66990894	152.5255636	197.9825942	36.95873577	169.1678366	170.6002337	98	163	183	33	175	176
ENSG00000089351.14	GRAMD1A	19	34994784	35026471	+	31688	0.187227627	0.280238172	0.998640839	1789.738183	2026.812091	2313.042549	2272.402269	2405.0833	2300.195197	1956	2166	2138	2029	2488	2373
ENSG00000089356.18	FXYD3	19	35115879	35124324	+	8446	-0.671075311	0.314377608	0.998640839	15.5549842	63.63029647	50.84798869	39.19865915	21.26681374	21.32502922	17	68	47	35	22	22
ENSG00000089472.16	HEPH	X	66162549	66268867	+	106319	7.393545543	0.058617737	0.998640839	0	0	0	81.75720337	0	8.723875588	0	0	0	73	0	9
ENSG00000089486.16	CDIP1	16	4510675	4538828	-	28154	-0.118881428	0.611186845	0.998640839	1167.538814	923.5750385	708.6262253	857.8906546	772.3720082	948.9638001	1276	987	655	766	799	979
ENSG00000089505.17	CMTM1	16	66566393	66579137	+	12745	0.532981773	0.725812228	0.998640839	8.234991638	21.52201204	0	19.03934873	24.1668338	0	9	23	0	17	25	0
ENSG00000089558.8	KCNH4	17	42156891	42181278	-	24388	0.901948871	0.114047381	0.998640839	24.70497491	24.329231	20.55556989	62.71785464	37.70026073	30.0489048	27	26	19	56	39	31
ENSG00000089597.16	GANAB	11	62624826	62646726	-	21901	0.063858794	0.736545612	0.998640839	37533.26189	25423.11066	28320.16595	32091.38227	32633.92569	30682.83976	41020	27169	26177	28654	33759	31654
ENSG00000089639.10	GMIP	19	19629476	19643667	-	14192	-0.012088546	0.943640226	0.998640839	2365.272598	1994.061203	1951.697268	2194.004951	2116.047967	1949.301534	2585	2131	1804	1959	2189	2011
ENSG00000089682.16	RBM41	X	107064420	107118823	-	54404	-0.019718145	0.925704075	0.998640839	768.5992195	1051.771371	929.3281337	969.8868236	768.5053148	974.1661073	840	1124	859	866	795	1005
ENSG00000089685.14	BIRC5	17	78214186	78225636	+	11451	-0.113446866	0.67239358	0.998640839	1665.298309	852.4588248	1073.217123	1283.476097	959.9066385	1076.913975	1820	911	992	1146	993	1111
ENSG00000089692.8	LAG3	12	6772512	6778455	+	5944	0.064963786	0.899578445	0.998640839	67.70993124	59.88733786	24.88305829	51.51823774	59.93374782	48.46597549	74	64	23	46	62	50
ENSG00000089693.10	MLF2	12	6747996	6767475	-	19480	0.128547757	0.426509562	0.998640839	6956.737936	6163.717101	6123.396084	6430.820024	6886.580959	7719.660576	7603	6587	5660	5742	7124	7964
ENSG00000089723.9	OTUB2	14	94026329	94048930	+	22602	0.478124224	0.23675812	0.998640839	53.06994611	92.63822575	84.38602378	97.43666703	83.13390827	139.5820094	58	99	78	87	86	144
ENSG00000089737.16	DDX24	14	94048291	94081245	-	32955	-0.17717111	0.375644586	0.998640839	6911.902981	4889.239692	4654.213773	4680.319903	5111.768685	4762.266752	7554	5225	4302	4179	5288	4913
ENSG00000089775.11	ZBTB25	14	64449106	64505213	-	56108	-0.178962494	0.516932806	0.998640839	2096.262871	944.1613109	1540.58587	1418.991461	1414.243114	1213.588026	2291	1009	1424	1267	1463	1252
ENSG00000089818.17	NECAP1	12	8076939	8097859	+	20921	0.571094093	0.052648978	0.998640839	874.7391117	614.7809527	656.6963645	826.5317272	1563.11081	798.7192761	956	657	607	738	1617	824
ENSG00000089820.15	ARHGAP4	X	153907367	153934999	-	27633	0.43212028	0.114862841	0.998640839	281.8197138	171.2403567	257.4855597	330.3886986	336.4023265	291.7651724	308	183	238	295	348	301
ENSG00000089847.12	ANKRD24	19	4183354	4224814	+	41461	0.064594049	0.870489873	0.998640839	138.1648597	73.92343267	88.71351218	77.27735661	112.1341088	125.0422168	151	79	82	69	116	129
ENSG00000089876.11	DHX32	10	125836337	125896436	-	60100	-0.332394428	0.036941162	0.993609624	2174.952791	2358.999668	2134.533653	1655.303378	1815.412555	1825.228637	2377	2521	1973	1478	1878	1883
ENSG00000089902.9	RCOR1	14	102592661	102730576	+	137916	-0.233640123	0.315895906	0.998640839	9767.615081	6289.106215	5649.536105	5630.047416	6914.614486	5916.726288	10675	6721	5222	5027	7153	6104
ENSG00000089916.17	GPATCH2L	14	76151916	76254342	+	102427	0.339081716	0.301176695	0.998640839	2423.832539	1712.403567	1665.001161	1581.385906	3963.360743	1793.241093	2649	1830	1539	1412	4100	1850
ENSG00000090006.17	LTBP4	19	40592883	40629818	+	36936	0.022379688	0.897761931	0.998640839	5859.65405	4485.000162	4893.307507	5080.146226	5532.271593	4864.0453	6404	4793	4523	4536	5723	5018
ENSG00000090013.9	BLVRB	19	40447789	40465840	-	18052	0.516964826	0.013331071	0.697318365	3029.561924	2559.247954	3192.604566	3544.678749	5250.969648	3768.714254	3311	2735	2951	3165	5432	3888
ENSG00000090020.10	SLC9A1	1	27098815	27166981	-	68167	0.064355535	0.821190053	0.998640839	3876.851063	2029.61931	3269.417485	2975.73821	4270.762869	2347.691853	4237	2169	3022	2657	4418	2422
ENSG00000090054.13	SPTLC1	9	92031999	92115384	-	83386	-0.052781664	0.738496909	0.998640839	2711.142247	2713.644997	2499.12455	2722.626868	2368.349712	2549.310311	2963	2900	2310	2431	2450	2630
ENSG00000090060.17	PAPOLA	14	96501433	96567111	+	65679	-0.162127957	0.275422654	0.998640839	9978.979867	11294.37762	9943.486469	9244.163789	9126.363116	9528.410781	10906	12070	9191	8254	9441	9830
ENSG00000090061.17	CCNK	14	99481169	99535044	+	53876	-0.001483034	0.994131917	0.999036131	5528.424386	3957.242997	3623.189662	4448.487833	4334.56331	4313.471818	6042	4229	3349	3972	4484	4450
ENSG00000090097.21	PCBP4	3	51957454	51974016	-	16563	-0.115621743	0.638703095	0.998640839	819.8391675	982.5266367	1075.380867	958.6872067	1068.174054	629.0883618	896	1050	994	856	1105	649
ENSG00000090104.11	RGS1	1	192575727	192580031	+	4305	NA	NA	NA	0	0	0	0	0	0	0	0	0	0	0	0
ENSG00000090238.11	YPEL3	16	30092314	30096915	-	4602	0.093038856	0.736852462	0.998640839	1220.608761	624.1383492	721.6086905	870.2102331	812.972289	1054.619627	1334	667	667	777	841	1088
ENSG00000090263.15	MRPS33	7	141002610	141015228	-	12619	0.12896925	0.567604659	0.998640839	581.02441	901.1172868	869.8251682	894.8493903	825.5390425	851.0625296	635	963	804	799	854	878
ENSG00000090266.12	NDUFB2	7	140690777	140722790	+	32014	0.402010985	0.030505185	0.949500362	1346.878632	1539.291731	1862.983756	2090.968475	2060.947586	2121.840407	1472	1645	1722	1867	2132	2189
ENSG00000090273.13	NUDC	1	26900238	26946862	+	46625	0.035347014	0.816412922	0.998640839	6932.94796	7400.764923	7685.619396	7812.85275	6927.18124	7825.316402	7577	7909	7104	6976	7166	8073
ENSG00000090316.15	MAEA	4	1289851	1340147	+	50297	-0.205163797	0.267272363	0.998640839	2901.462054	2401.107952	2201.609723	2145.846598	1986.513738	2377.740757	3171	2566	2035	1916	2055	2453
ENSG00000090339.8	ICAM1	19	10270835	10286615	+	15781	0.172989289	0.325508367	0.998640839	1909.603061	1820.013627	1921.404849	2366.479051	1820.245922	2184.846175	2087	1945	1776	2113	1883	2254
ENSG00000090372.14	STRN4	19	46719507	46746994	-	27488	-0.155986132	0.35225006	0.998640839	3742.3462	3255.438256	2989.212612	2953.338977	3147.488434	2863.369832	4090	3479	2763	2637	3256	2954
ENSG00000090376.10	IRAK3	12	66188879	66254622	+	65744	NA	NA	NA	0	0	0	0	0	0	0	0	0	0	0	0
ENSG00000090382.6	LYZ	12	69348341	69354234	+	5894	4.223246269	0.264874697	0.998640839	0	0	0	10.07965521	0	0	0	0	0	9	0	0
ENSG00000090402.7	SI	3	164978898	165078495	-	99598	NA	NA	NA	0	0	0	0	0	0	0	0	0	0	0	0
ENSG00000090432.6	MUL1	1	20499448	20508161	-	8714	0.178506745	0.261499601	0.998640839	1947.118023	1848.085817	1941.960419	2101.04813	2339.349512	2052.049402	2128	1975	1795	1876	2420	2117
ENSG00000090447.11	TFAP4	16	4257186	4273075	-	15890	-0.071948244	0.702595441	0.998640839	1620.463355	1542.09895	1686.638603	1785.218934	1295.342292	1533.463464	1771	1648	1559	1594	1340	1582
ENSG00000090470.14	PDCD7	15	65117379	65133836	-	16458	-0.069876298	0.666373458	0.998640839	1875.748095	1864.92913	1680.147371	1813.217976	1629.811271	1722.480769	2050	1993	1553	1619	1686	1777
ENSG00000090487.10	SPG21	15	64963021	64990310	-	27290	0.081293429	0.579465144	0.998640839	2593.107367	2637.850085	2677.633447	2778.624953	2813.986127	2774.192437	2834	2819	2475	2481	2911	2862
ENSG00000090512.11	FETUB	3	186635969	186653141	+	17173	2.85092842	0.473356606	0.998640839	0	0	0	0	3.866693408	0	0	0	0	0	4	0
ENSG00000090520.11	DNAJB11	3	186567403	186585800	+	18398	-0.325784996	0.139941865	0.998640839	7475.542409	5508.699343	4337.225248	4575.043504	4347.130064	4898.940802	8170	5887	4009	4085	4497	5054
ENSG00000090530.9	P3H2	3	189956728	190122437	-	165710	-0.03324136	0.924925068	0.998640839	96.07490244	116.9674567	98.45036107	119.8359008	75.40052145	109.5331046	105	125	91	107	78	113
ENSG00000090534.17	THPO	3	184371935	184378144	-	6210	0.158108441	0.849374811	0.998640839	7.319992567	25.26497066	21.63744199	8.95969352	33.83356732	17.44775118	8	27	20	8	35	18
ENSG00000090539.15	CHRD	3	184380073	184390736	+	10664	-0.281676653	0.154035365	0.998640839	742.0642465	637.2387044	706.4624811	514.0624157	635.1043922	566.0825937	811	681	653	459	657	584
ENSG00000090554.12	FLT3LG	19	49474207	49486231	+	12025	0.433239349	0.462470896	0.998640839	19.21498049	58.9515982	30.29241879	36.95873577	42.53362748	66.88304617	21	63	28	33	44	69
ENSG00000090565.15	RAB11FIP3	16	425619	523011	+	97393	-0.119815329	0.470948011	0.998640839	1736.668237	1732.989839	1981.989687	1776.25924	1660.744819	1579.990801	1898	1852	1832	1586	1718	1630
ENSG00000090581.9	GNPTG	16	1351923	1364113	+	12191	-0.100087429	0.622103373	0.998640839	4822.045103	3255.438256	3386.259672	3583.877408	3770.992746	3341.24435	5270	3479	3130	3200	3901	3447
ENSG00000090612.20	ZNF268	12	133181409	133214831	+	33423	0.206627582	0.3599554	0.998640839	516.059476	458.5124305	381.9008512	566.7006151	551.0038106	448.794933	564	490	353	506	570	463
ENSG00000090615.14	GOLGA3	12	132768909	132828858	-	59950	0.145027176	0.482026477	0.998640839	14324.31045	9631.568259	10000.82569	12725.00472	13719.99488	11103.55498	15655	10293	9244	11362	14193	11455
ENSG00000090621.13	PABPC4	1	39560816	39576790	-	15975	-0.016409822	0.913651236	0.998640839	7851.607027	7229.524567	7613.133966	8065.964092	6992.915028	7379.429428	8581	7726	7037	7202	7234	7613
ENSG00000090659.17	CD209	19	7739994	7747564	-	7571	NA	NA	NA	0	0	0	0	0	0	0	0	0	0	0	0
ENSG00000090661.11	CERS4	19	8206736	8262421	+	55686	0.188166623	0.43888697	0.998640839	269.0097268	295.6937307	393.8014443	349.4280473	372.1692405	369.3107332	294	316	364	312	385	381
ENSG00000090674.15	MCOLN1	19	7522626	7534009	+	11384	-0.057836634	0.753363275	0.998640839	1828.168144	1631.929957	1514.62094	1389.872457	1620.144538	1769.008105	1998	1744	1400	1241	1676	1825
ENSG00000090686.15	USP48	1	21678298	21783606	-	105309	-0.277991032	0.065446897	0.998640839	3582.221362	3448.200625	3774.651756	3065.335146	2832.352921	3013.614356	3915	3685	3489	2737	2930	3109
ENSG00000090776.5	EFNB1	X	68828997	68842147	+	13151	-0.101628814	0.615737087	0.998640839	2282.007683	1693.688774	1549.240847	1715.781309	1795.112415	1639.119291	2494	1810	1432	1532	1857	1691
ENSG00000090857.13	PDPR	16	70113626	70162537	+	48912	-0.200980439	0.516642401	0.998640839	2459.517502	2219.574459	1346.930764	1029.244793	2033.880732	2179.030258	2688	2372	1245	919	2104	2248
ENSG00000090861.15	AARS	16	70252295	70289543	-	37249	-0.171277901	0.392590281	0.998640839	6336.368566	9339.617487	9506.41014	7877.810528	7230.716672	7254.387211	6925	9981	8787	7034	7480	7484
ENSG00000090863.11	GLG1	16	74447427	74607144	-	159718	-0.066045726	0.707866106	0.998640839	10310.20953	7523.346818	8372.60818	8504.989074	8415.858202	8113.204297	11268	8040	7739	7594	8706	8370
ENSG00000090889.11	KIF4A	X	70290090	70420832	+	130743	-0.578193034	0.006465663	0.52870978	7458.157427	5317.808454	4567.664005	3712.673002	3935.327216	3969.363393	8151	5683	4222	3315	4071	4095
ENSG00000090905.18	TNRC6A	16	24610209	24827632	+	217424	-0.183532356	0.337872855	0.998640839	4010.440928	2872.720738	3029.241879	2697.987711	3070.154566	2960.301783	4383	3070	2800	2409	3176	3054
ENSG00000090924.14	PLEKHG2	19	39412585	39428415	+	15831	0.254838415	0.279487075	0.998640839	401.6845921	640.0459233	537.6904336	663.0173205	643.8044524	577.7144278	439	684	497	592	666	596
ENSG00000090932.10	DLL3	19	39498895	39508481	+	9587	1.163727872	0.016662187	0.775516676	28.3649712	46.7869827	76.81291908	95.19674365	83.13390827	160.9070386	31	50	71	85	86	166
ENSG00000090971.4	NAT14	19	55485004	55487568	+	2565	0.659426403	0.066407412	0.998640839	262.6047333	189.9551498	164.4445592	350.548009	182.7012635	442.0096965	287	203	152	313	189	456
ENSG00000090975.12	PITPNM2	12	122983480	123150015	-	166536	-0.21138838	0.227402795	0.998640839	1593.013382	1869.607829	1817.545128	1639.623914	1554.41075	1366.740509	1741	1998	1680	1464	1608	1410
ENSG00000090989.17	EXOC1	4	55853616	55905034	+	51419	0.126588156	0.439527878	0.998640839	1202.308779	1193.068059	1174.9131	1272.27648	1239.275237	1386.126899	1314	1275	1086	1136	1282	1430
ENSG00000091009.7	RBM27	5	146203600	146289132	+	85533	-0.240771714	0.261088276	0.998640839	5045.304877	3445.393406	3151.493426	3152.692157	3267.35593	3433.329704	5514	3682	2913	2815	3380	3542
ENSG00000091010.4	POU4F3	5	146339024	146340520	+	1497	-1.146855356	0.714050668	0.998640839	0	0	8.654976798	0	3.866693408	0	0	0	8	0	4	0
ENSG00000091039.16	OSBPL8	12	76351797	76559809	-	208013	-0.212503874	0.277445593	0.998640839	3756.071186	3038.346657	2500.206422	2653.189244	2708.618732	2660.782054	4105	3247	2311	2369	2802	2745
ENSG00000091073.19	DTX2	7	76461676	76505995	+	44320	0.396151546	0.044143836	0.998640839	660.6293292	545.5362183	590.7021664	816.452072	846.8058563	701.7873251	722	583	546	729	876	724
ENSG00000091106.18	NLRC4	2	32224453	32265854	-	41402	0.694330962	0.027454205	0.904419355	97.90490058	80.47361024	98.45036107	170.2341769	132.4342492	145.3979265	107	86	91	152	137	150
ENSG00000091127.13	PUS7	7	105439661	105522267	-	82607	-0.134449193	0.445081173	0.998640839	1451.188526	1792.877177	1727.749743	1613.864795	1437.443274	1478.212252	1586	1916	1597	1441	1487	1525
ENSG00000091128.12	LAMB4	7	108023548	108130356	-	106809	NA	NA	NA	0	0	0	0	0	0	0	0	0	0	0	0
ENSG00000091129.19	NRCAM	7	108147623	108456717	-	309095	-1.008967215	0.517528982	0.998640839	0	26.20071031	15.1462094	8.95969352	11.60008022	0	0	28	14	8	12	0
ENSG00000091136.13	LAMB1	7	107923799	108003255	-	79457	-0.099840256	0.558653786	0.998640839	3541.961403	4493.421818	3929.359466	3764.19124	3947.893969	3452.716094	3871	4802	3632	3361	4084	3562
ENSG00000091137.11	SLC26A4	7	107660635	107717809	+	57175	-0.286097234	0.845990864	0.998640839	7.319992567	4.67869827	5.409360499	5.59980845	8.700060167	0	8	5	5	5	9	0
ENSG00000091138.12	SLC26A3	7	107765467	107803225	-	37759	NA	NA	NA	0	0	0	0	0	0	0	0	0	0	0	0
ENSG00000091140.13	DLD	7	107890970	107931730	+	40761	-0.063784579	0.810619926	0.998640839	788.7291991	1458.818121	1569.796417	1292.43579	1103.940968	1255.268765	862	1559	1451	1154	1142	1295
ENSG00000091157.13	WDR7	18	56651343	57036606	+	385264	-0.263521806	0.470938648	0.998640839	210.4497863	628.8170475	565.8191082	397.5864	337.3689998	435.2244599	230	672	523	355	349	449
ENSG00000091164.12	TXNL1	18	56597208	56651600	-	54393	-0.212765239	0.189620787	0.998640839	2010.252959	2316.891383	2069.621327	1789.698781	1792.212394	1937.6697	2197	2476	1913	1598	1854	1999
ENSG00000091181.19	IL5RA	3	3066326	3126613	-	60288	-3.064194694	0.439273092	0.998640839	0	4.67869827	0	0	0	0	0	5	0	0	0	0
ENSG00000091262.15	ABCC6	16	16148928	16223522	-	74595	-0.41742824	0.439834817	0.998640839	32.02496748	58.9515982	67.07607018	43.67850591	24.1668338	50.40461451	35	63	62	39	25	52
ENSG00000091317.7	CMTM6	3	32481312	32503408	-	22097	-0.151921114	0.345287485	0.998640839	2031.297937	2202.731146	1908.422384	1815.4579	1787.379028	1926.037866	2220	2354	1764	1621	1849	1987
ENSG00000091409.14	ITGA6	2	172427354	172506282	+	78929	-0.698235315	0.000891556	0.200612365	12522.67728	12701.73006	8120.531981	7074.797996	6339.443842	7138.06887	13686	13574	7506	6317	6558	7364
ENSG00000091428.17	RAPGEF4	2	172735274	173052893	+	317620	0.330704546	0.736149666	0.998640839	4.574995354	10.29313619	24.88305829	16.79942535	4.83336676	28.11026578	5	11	23	15	5	29
ENSG00000091436.16	MAP3K20	2	173075435	173268010	+	192576	-0.014455663	0.923199207	0.998640839	6456.233444	6087.922189	5691.729117	5775.642435	6254.376587	6024.320753	7056	6506	5261	5157	6470	6215
ENSG00000091482.5	SMPX	X	21705972	21758163	-	52192	-2.743099997	0.490191488	0.998640839	0	3.742958616	0	0	0	0	0	4	0	0	0	0
ENSG00000091483.6	FH	1	241497603	241519761	-	22159	0.142920901	0.529115592	0.998640839	1944.373026	3362.112577	3136.347217	3149.332272	3028.587612	3143.50317	2125	3593	2899	2812	3133	3243
ENSG00000091490.10	SEL1L3	4	25747427	25863760	-	116334	-0.276485307	0.267685178	0.998640839	1571.053405	2770.725115	2477.487108	2174.965602	1929.48001	1525.708908	1717	2961	2290	1942	1996	1574
ENSG00000091513.14	TF	3	133745956	133779006	+	33051	-0.82198345	0.599118511	0.998640839	94.2449043	74.85917232	104.9415937	0	60.90042117	94.02399245	103	80	97	0	63	97
ENSG00000091527.15	CDV3	3	133573730	133590261	+	16532	0.189589382	0.427488472	0.998640839	4062.595875	4122.868916	3848.219059	6285.225004	4075.494852	3364.508018	4440	4406	3557	5612	4216	3471
ENSG00000091536.16	MYO15A	17	18108706	18179802	+	71097	0.129507923	0.874284091	0.998640839	47.57995168	23.39349135	22.71931409	5.59980845	69.60048134	27.14094627	52	25	21	5	72	28
ENSG00000091542.8	ALKBH5	17	18183078	18209954	+	26877	-0.0966226	0.575935145	0.998640839	8070.291805	6156.231184	6623.220995	6129.550329	6816.980478	6552.599886	8820	6579	6122	5473	7052	6760
ENSG00000091583.10	APOH	17	66212033	66256525	-	44493	-1.895342294	0.346746112	0.998640839	2.744997213	7.485917232	4.327488399	0	3.866693408	0	3	8	4	0	4	0
ENSG00000091592.15	NLRP1	17	5499427	5619424	-	119998	0.050195455	0.792243604	0.998640839	632.264358	582.9658044	667.5150855	651.8177036	597.4041315	699.8486861	691	623	617	582	618	722
ENSG00000091622.15	PITPNM3	17	6451264	6556494	-	105231	-0.022951298	0.890523785	0.998640839	3756.986185	3082.32642	3152.575299	3077.654724	3385.290078	3371.293255	4106	3294	2914	2748	3502	3478
ENSG00000091640.7	SPAG7	17	4959226	4967872	-	8647	0.064320454	0.731261501	0.998640839	1463.083514	1222.075988	1250.644147	1505.228511	1192.874916	1418.114443	1599	1306	1156	1344	1234	1463
ENSG00000091651.8	ORC6	16	46689643	46698394	+	8752	-0.2673957	0.207825165	0.998640839	1407.268571	1543.034689	1399.942497	1250.997208	926.0730711	1437.500833	1538	1649	1294	1117	958	1483
ENSG00000091656.15	ZFHX4	8	76681219	76867285	+	186067	1.436871326	0.080010039	0.998640839	6.404993496	10.29313619	17.3099536	41.43858253	40.60028078	9.693195098	7	11	16	37	42	10
ENSG00000091664.7	SLC17A6	11	22338097	22379503	+	41407	NA	NA	NA	0	0	0	0	0	0	0	0	0	0	0	0
ENSG00000091704.9	CPA1	7	130380339	130388114	+	7776	NA	NA	NA	0	0	0	0	0	0	0	0	0	0	0	0
ENSG00000091732.15	ZC3HC1	7	130018286	130051451	-	33166	0.271202882	0.136059221	0.998640839	627.6893626	606.3592958	599.3571432	772.7735661	757.8719079	682.4009349	686	648	554	690	784	704
ENSG00000091831.23	ESR1	6	151656691	152129619	+	472929	0.70800165	0.41072888	0.998640839	10.06498978	7.485917232	19.4736978	31.35892732	21.26681374	7.754556078	11	8	18	28	22	8
ENSG00000091844.7	RGS17	6	153004459	153131249	-	126791	-0.002085422	0.997585954	0.999802478	21.9599777	29.94366893	12.9824652	22.3992338	27.06685385	15.50911216	24	32	12	20	28	16
ENSG00000091879.13	ANGPT2	8	6499651	6563409	-	63759	0.30174379	0.733380507	0.998640839	17.38498235	9.35739654	23.80118619	7.83973183	43.50030084	10.66251461	19	10	22	7	45	11
ENSG00000091947.9	TMEM101	17	44011188	44023946	-	12759	0.342349094	0.092481018	0.998640839	1171.198811	800.0574042	923.9187732	1215.158434	1222.84179	1232.974416	1280	855	854	1085	1265	1272
ENSG00000091972.18	CD200	3	112332347	112362812	+	30466	-2.938179673	0.458886606	0.998640839	0	0	4.327488399	0	0	0	0	0	4	0	0	0
ENSG00000091986.15	CCDC80	3	112596794	112649530	-	52737	0.060618437	0.830623965	0.998640839	1719.283254	779.4711318	1397.778753	1139.001039	1486.743615	1437.500833	1879	833	1292	1017	1538	1483
ENSG00000092009.10	CMA1	14	24505353	24508265	-	2913	3.048712759	0.442205498	0.998640839	0	0	0	4.47984676	0	0	0	0	0	4	0	0
ENSG00000092010.14	PSME1	14	24136158	24138967	+	2810	0.164188097	0.332441238	0.998640839	2524.482437	2155.944163	2129.124292	2450.476178	2413.78336	2766.437881	2759	2304	1968	2188	2497	2854
ENSG00000092020.10	PPP2R3C	14	35085467	35122517	-	37051	-0.102950727	0.618909534	0.998640839	915.9140699	824.3866352	897.9538428	654.057627	899.9728906	901.4671441	1001	881	830	584	931	930
ENSG00000092036.18	HAUS4	14	22946228	22957161	-	10934	-0.006178089	0.981837476	0.998640839	583.7694072	809.4148007	1010.468541	932.9280878	587.737398	872.3875588	638	865	934	833	608	900
ENSG00000092051.16	JPH4	14	23568035	23578800	-	10766	0.527942508	0.81699022	0.998640839	0	4.67869827	1.0818721	4.47984676	3.866693408	0	0	5	1	4	4	0
ENSG00000092054.12	MYH7	14	23412738	23435718	-	22981	NA	NA	NA	0	0	0	0	0	0	0	0	0	0	0	0
ENSG00000092067.5	CEBPE	14	23117304	23119616	-	2313	1.146844301	0.669717314	0.998640839	0	3.742958616	0	4.47984676	0	3.877278039	0	4	0	4	0	4
ENSG00000092068.19	SLC7A8	14	23125295	23183674	-	58380	0.336199704	0.190023728	0.998640839	584.6844063	903.9245058	928.2462616	1277.876288	908.6729508	864.6330027	639	966	858	1141	940	892
ENSG00000092094.10	OSGEP	14	20446411	20455105	-	8695	0.151676537	0.340575843	0.998640839	1640.593334	1770.419425	1584.942626	1926.334107	1793.179068	1831.044554	1793	1892	1465	1720	1855	1889
ENSG00000092096.16	SLC22A17	14	23346306	23352912	-	6607	NA	NA	NA	0	0	0	0	0	0	0	0	0	0	0	0
ENSG00000092098.16	RNF31	14	24146683	24160661	+	13979	0.006209262	0.976908824	0.998640839	1175.773806	1444.782026	1219.269856	1557.866711	1265.375418	1034.263917	1285	1544	1127	1391	1309	1067
ENSG00000092108.20	SCFD1	14	30622112	30735812	+	113701	0.013096039	0.938841286	0.998640839	1893.133078	2285.076235	2038.247036	2201.844683	1914.97991	2156.735909	2069	2442	1884	1966	1981	2225
ENSG00000092140.14	G2E3	14	30559123	30620063	+	60941	-0.673280526	0.020128808	0.828168394	1883.068088	1063.935987	841.6964936	827.6516889	738.5384409	810.3511102	2058	1137	778	739	764	836
ENSG00000092148.12	HECTD1	14	31100112	31207804	-	107693	-0.111384412	0.46540792	0.998640839	4437.745494	4764.786318	4549.272179	4405.929289	3906.327015	4418.158326	4850	5092	4205	3934	4041	4558
ENSG00000092199.17	HNRNPC	14	21209136	21269494	-	60359	-0.036143322	0.814477237	0.998640839	16022.54873	15922.54595	13487.69947	15146.3619	14648.0013	14515.55966	17511	17016	12467	13524	15153	14975
ENSG00000092200.12	RPGRIP1	14	21287939	21351301	+	63363	0.35298152	0.674486253	0.998640839	9.149990709	19.65053273	8.654976798	10.07965521	22.23348709	15.50911216	10	21	8	9	23	16
ENSG00000092201.9	SUPT16H	14	21351472	21384266	-	32795	0.186237173	0.371041635	0.998640839	9372.335483	11835.23514	15323.63642	14548.30235	12964.05632	14051.25561	10243	12648	14164	12990	13411	14496
ENSG00000092203.13	TOX4	14	21476597	21499175	+	22579	0.086837058	0.623590194	0.998640839	3008.516945	2365.549845	2335.761863	2811.103842	2744.385646	2633.641108	3288	2528	2159	2510	2839	2717
ENSG00000092208.16	GEMIN2	14	39114223	39136973	+	22751	0.195418109	0.465818671	0.998640839	251.6247445	266.6858014	370.0002581	403.1862084	323.8355729	289.8265334	275	285	342	360	335	299
ENSG00000092295.11	TGM1	14	24249114	24264432	-	15319	0.206629299	0.397940671	0.998640839	415.4095782	453.8337322	355.9359208	405.4261318	587.737398	420.6846672	454	485	329	362	608	434
ENSG00000092330.15	TINF2	14	24239643	24242674	-	3032	0.24491212	0.211187507	0.998640839	543.5094481	508.1066321	590.7021664	587.9798873	654.4378593	702.7566446	594	543	546	525	677	725
ENSG00000092345.13	DAZL	3	16586792	16670306	-	83515	NA	NA	NA	0	0	0	0	0	0	0	0	0	0	0	0
ENSG00000092377.13	TBL1Y	Y	6910686	7091683	+	180998	NA	NA	NA	0	0	0	0	0	0	0	0	0	0	0	0
ENSG00000092421.16	SEMA6A	5	116443616	116574934	-	131319	0.543949169	0.36483506	0.998640839	19.21498049	22.4577517	45.43862819	48.15835267	27.06685385	51.37393402	21	24	42	43	28	53
ENSG00000092439.13	TRPM7	15	50552473	50686815	-	134343	-0.23316543	0.221034305	0.998640839	3304.976644	4796.601466	3834.154721	3387.884112	3230.622342	3536.077572	3612	5126	3544	3025	3342	3648
ENSG00000092445.11	TYRO3	15	41557675	41583586	+	25912	-0.211261363	0.348494552	0.998640839	2600.427359	2712.709257	2066.37571	2433.676752	1568.91085	2372.89416	2842	2899	1910	2173	1623	2448
ENSG00000092470.11	WDR76	15	43826963	43868419	+	41457	-0.236226282	0.170467562	0.998640839	3302.231647	3267.602872	3200.177671	3140.372579	2388.649853	2766.437881	3609	3492	2958	2804	2471	2854
ENSG00000092529.23	CAPN3	15	42359500	42412318	+	52819	-0.11531606	0.910992395	0.998640839	14.63998513	32.75088789	36.78365139	0	36.73358737	40.71141941	16	35	34	0	38	42
ENSG00000092531.9	SNAP23	15	42491233	42545356	+	54124	-0.084945454	0.726768626	0.998640839	435.5395577	694.3188233	703.2168648	591.3397723	580.0040112	556.3893986	476	742	650	528	600	574
ENSG00000092607.13	TBX15	1	118883046	118989556	-	106511	3.515774656	0.059453071	0.998640839	0	3.742958616	0	26.87908056	0	16.47843167	0	4	0	24	0	17
ENSG00000092621.12	PHGDH	1	119648411	119744226	+	95816	-0.356178686	0.055386102	0.998640839	5115.759805	6261.034025	5240.588451	5020.788256	3743.925892	4218.478507	5591	6691	4844	4483	3873	4352
ENSG00000092758.15	COL9A3	20	62816244	62841159	+	24916	-0.061762282	0.847364551	0.998640839	159.2098383	216.1558601	324.5616299	250.8714186	205.901424	213.2502922	174	231	300	224	213	220
ENSG00000092820.17	EZR	6	158765741	158819412	-	53672	-0.112851448	0.658969184	0.998640839	48808.79544	25987.36167	26797.97191	28172.63631	35131.80963	30646.00562	53343	27772	24770	25155	36343	31616
ENSG00000092841.18	MYL6	12	56158161	56163496	+	5336	0.216358573	0.26779409	0.998640839	10031.13481	6649.365981	8845.386287	9665.269385	10570.5731	9419.846996	10963	7106	8176	8630	10935	9718
ENSG00000092847.11	AGO1	1	35869808	35930528	+	60721	-0.152970039	0.67554011	0.998640839	1866.598105	2752.946062	2529.416969	3057.495414	861.3059566	2511.50685	2040	2942	2338	2730	891	2591
ENSG00000092850.11	TEKT2	1	36084075	36088275	+	4201	0.69716841	0.589016013	0.998640839	2.744997213	3.742958616	6.491232598	12.31957859	1.933346704	6.785236568	3	4	6	11	2	7
ENSG00000092853.13	CLSPN	1	35720218	35769967	-	49750	-0.319583784	0.04309287	0.998640839	5874.294035	6703.638881	5955.705909	4708.318945	4775.366359	5367.122126	6420	7164	5505	4204	4940	5537
ENSG00000092871.16	RFFL	17	35005990	35089319	-	83330	-0.0243598	0.913095332	0.998640839	1047.673936	1342.786403	1194.386798	999.0058275	1042.073873	1483.05885	1145	1435	1104	892	1078	1530
ENSG00000092929.11	UNC13D	17	75827225	75844717	-	17493	-0.189195939	0.309294471	0.998640839	3900.641039	4035.845128	3662.137058	4094.579939	3014.087511	3065.957609	4263	4313	3385	3656	3118	3163
ENSG00000092931.11	MFSD11	17	76735865	76781449	+	45585	0.227956468	0.150339635	0.998640839	9055.745804	8965.321625	9705.474607	11971.2705	10747.47433	9754.262227	9897	9581	8971	10689	11118	10063
ENSG00000092964.17	DPYSL2	8	26514022	26658178	+	144157	-0.404130928	0.137939302	0.998640839	6853.343041	12024.25455	12598.4006	7304.390142	6138.375785	10342.63917	7490	12850	11645	6522	6350	10670
ENSG00000092969.11	TGFB2	1	218346235	218444619	+	98385	-0.822272666	0.005884597	0.519467037	257.1147389	232.0634342	271.549897	136.6353262	108.2674154	185.1400264	281	248	251	122	112	191
ENSG00000092978.10	GPATCH2	1	217426992	217631082	-	204091	-0.187478716	0.397273904	0.998640839	1173.943808	877.7237954	749.7373651	785.0931447	839.0724695	836.5227369	1283	938	693	701	868	863
ENSG00000093000.18	NUP50	22	45163841	45188015	+	24175	-0.046704903	0.944321945	0.998640839	8690.661175	5402.025023	2088.013152	2705.827443	6489.278212	6470.207728	9498	5773	1930	2416	6713	6675
ENSG00000093009.9	CDC45	22	19479459	19520612	+	41154	-0.286930532	0.119277583	0.998640839	1179.433802	1453.203683	1428.071172	1193.879162	1015.00702	1119.564034	1289	1553	1320	1066	1050	1155
ENSG00000093010.13	COMT	22	19941607	19969975	+	28369	0.277502322	0.232676421	0.998640839	362.3396321	522.1427269	548.5091546	611.4990827	559.7038708	565.1132742	396	558	507	546	579	583
ENSG00000093072.15	ADA2	22	17178790	17221989	-	43200	1.858903958	0.645699146	0.998640839	0	0	0	0	0	1.93863902	0	0	0	0	0	2
ENSG00000093100.13	AC016026.1	22	17787652	17811497	-	23846	-0.278304653	0.381007681	0.998640839	303.7796915	223.6417773	293.187339	312.4693115	205.901424	158.9683996	332	239	271	279	213	164
ENSG00000093134.14	VNN3	6	132722787	132734765	-	11979	NA	NA	NA	0	0	0	0	0	0	0	0	0	0	0	0
ENSG00000093144.18	ECHDC1	6	127288710	127343609	-	54900	-0.146362585	0.575216006	0.998640839	574.6194165	1077.036342	973.6848898	790.6929532	715.3382804	865.6023222	628	1151	900	706	740	893
[truncated: 56,244 more rows]
