# Supplementary material for: O-GlcNAcylation enhances sensitivity to RSL3-induced ferroptosis via the YAP/TFRC pathway in liver cancer
Source: Cell Death Discov. 2021 Apr 16;7:83. doi: 10.1038/s41420-021-00468-2 (PMC8052337; doi:10.1038/s41420-021-00468-2)
Supplement: Supplementary file 7 — supplementary data 3. Ferroptosis related genes expression after YAP knocked down [file 41420_2021_468_MOESM7_ESM.xlsx]

## Sheet: 工作表1
ID	logFC	P.Value	adj.P.Val	NC1_normCounts	NC2_normCounts	NC3_normCounts	Sh1_normCounts	Sh2_normCounts	Sh3_normCounts
GCLM	0.642402	0.000452782	0.00685944	50.2496	51.5975	48.0051	86.347	80.2507	78.0478
PTGS2	-0.153906	0.665513	0.757925	0.295742	0.200321	0.475	0.190947	0.125723	0.27915
AKR1C1	-0.974883	0.00200249	0.0150127	189.834	202.143	245.228	125.383	136.416	86.7236
AKR1C3	-0.127489	0.547934	0.659297	143.422	159.864	161.192	178.558	166.376	109.771
AKR1C2	-0.89065	0.0100458	0.0396151	133.261	147.174	161.621	100.567	105.141	56.0952
CISD1	0.0589495	0.43943	0.562694	70.8159	71.7759	79.4281	81.554	80.4859	82.1764
NCOA4	-0.172984	0.0700993	0.146555	109.139	96.562	114.392	94.244	107.983	102.429
CARS	0.321588	0.0376726	0.0949934	25.5711	24.1971	27.4893	27.5937	35.2847	39.4225
LPCAT3	-0.53985	0.00536886	0.0272309	80.049	72.6202	77.3159	59.1316	60.9876	47.1829
CS	-0.142963	0.102421	0.192759	85.1783	77.4499	85.5268	75.0188	83.7771	79.0268
GLS2	-0.0535	0.864444	0.907066	0.366104	0.189558	0.20886	0.370263	0.24682	0.225477
CHAC1	1.71734	0.002891	0.0185859	2.32509	3.93991	4.06542	7.24725	8.9386	18.1606
MT1G	NA	NA	NA	0	0	0	0	0	0
TP53	-0.761044	3.06e-05	0.00272759	31.0777	27.8958	31.8953	17.7346	18.9025	19.1066
GPX4	-0.501837	0.00150331	0.013005	237.665	223.036	267.599	174.457	178.218	195.538
DPP4	NA	NA	NA	0	0	0	0	0	0
ATP5G3	-0.248691	0.0132098	0.0470877	222.992	218.83	230.781	192.669	213.864	186.283
NFE2L2	0.425412	0.00459785	0.024788	24.7341	25.7264	22.9719	34.4006	33.7712	34.6149
GSS	0.181086	0.102298	0.192591	14.241	13.3298	17.4151	16.5032	18.0729	17.1211
CBS	-0.777097	0.000160651	0.00462522	40.9324	40.9994	46.7887	22.5555	26.4265	29.3105
FANCD2	-0.229165	0.0474476	0.111542	31.8741	29.384	33.0435	27.9981	31.0703	25.804
TFRC	-0.421569	0.0014865	0.0129168	463.281	497.776	526.358	393.248	405.974	373.831
SLC7A11	1.56324	1.36e-05	0.00234053	14.9344	18.8654	16.1473	45.4303	51.0501	54.8103
HMGCR	1.30877	8.28e-06	0.00234053	18.3972	18.3163	20.731	49.7061	53.8236	44.5926
GCLC	0.854622	0.000585106	0.00779609	22.385	28.0602	23.2943	48.4233	44.3127	45.8846
HSPB1	0.261	0.0230245	0.0680353	241.956	224.338	291.236	289.195	312.582	318.405
EMC2	0.143171	0.128253	0.228029	20.3474	18.458	22.6331	23.275	24.1629	22.8302
SAT1	0.703324	0.0144924	0.0498787	29.1936	21.327	23.8398	39.2944	33.6387	55.0313
ACSL4	0.240661	0.0703042	0.146863	26.1521	20.4391	27.3935	30.4992	30.8811	29.2276
